# Supplementary material for: Automated in situ chromatin profiling efficiently resolves cell types and gene regulatory programs
Source: Epigenetics Chromatin. 2018 Dec 21;11:74. doi: 10.1186/s13072-018-0243-8 (PMC6302505; doi:10.1186/s13072-018-0243-8)
Supplement: Supplementary file 2 — Additional file 2. Supplementary table. [file 13072_2018_243_MOESM2_ESM.xlsx]

## Sheet: Promoter modeling vs. RNA-seq
Promoter modeling specific genes	Overlapping genes	RNA-seq specific genes
TMEM240	GABRD	PRDM16
MIR4251	HES3	AJAP1
SLC2A7	DRAXIN	MIR34A
AGMAT	AADACL3	RBP7
PADI6	EPHA2	NPPB
PAX7	PADI2	PRAMEF12
RNF186	IFNLR1	TMEM82
LOC100506801	ZBTB8B	HTR6
MIR4253	MFSD2A	FAM43B
NCMAP	RIMKLA	CDA
XKR8	CLDN19	EPHA8
OPRD1	MIR5584	C1QB
FABP3	TRABD2B	RCAN3AS
MIR4254	BEND5	MAN1C1
ZBTB8A	PODN	LIN28A
ZNF362	TMEM61	FAM167B
OSCP1	PPAP2B	DLGAP3
MIR3659	PRKAA2	GRIK3
FAM183A	L1TD1	CYP4Z1
HPDL	ROR1	GPX7
CDCP2	TCTEX1D1	FAM159A
HSD52	WDR63	SLC25A3P1
MIR4794	EPHX4	BSND
NEGR1-IT1	LOC729970	TACSTD2
MIR4423	SNX7	CYP2J2
ODF2L	LPPR5	MGC27382
GBP3	GSTM1	IFI44
GBP6	KCNA3	MCOLN2
LOC729987	PIFO	GBP1
LOC100129620	OLFML3	GBP1P1
VCAM1	TSPAN2	LOC100129046
VAV3-AS1	CGN	LPPR4
SLC16A4	LOC100132111	SYCP1
PROK1	S100A10	HAO2
LOC643355	RAB25	THEM5
CTTNBP2NL	CADM3	S100A3
SLC22A15	CASQ1	SHE
MAB21L3	ITLN2	VHLL
ACP6	MIR4654	KCNJ9
CA14	DUSP27	LOC100505795
CTSK	PRRX1	GPA33
TUFT1	FMO6P	FMO3
MIR554	LAMC1	FMO2
SLC27A3	LAMC2	RGS1
CHRNB2	C1orf21	MIR4735
OR10K2	PKP1	RD3
LRRC52	LAD1	ITPKB
MIR3120	GOLT1A	RHOU
DNM3OS	LEMD1-AS1	MAP1LC3C
C1orf105	AVPR1B	OR13G1
SCARNA3	MIR205HG	OR1C1
C1orf220	SERTAD4-AS1	TUBB8
NPHS2	SPATA17	LINC00710
PTGS2	MARK1	CELF2-AS2
PLA2G4A	C1orf115	GJD4
MIR181A1HG	MARC2	HNRNPA3P1
LINC00862	MARC1	GDF10
GPR25	C1orf95	DKK1
ASCL5	ACTA1	MBL1P
GPR37L1	SFTA1P	SFTPD
PRELP	UCMA	ADIRF
OPTC	CXCL12	MIR107
LINC00303	LRRTM3	ANKRD1
KISS1	COL13A1	RBP4
LEMD1	NODAL	ANKRD2
MIR205	TMEM254-AS1	SH3PXD2A-AS1
FAM177B	INA	ADRA2A
DISP1	CCDC172	PNLIPRP2
MIR320B2	NKX1-2	ARMS2
CNIH3	OR52A1	HTRA1
PGBD5	OR52B6	GPR26
AGT	PRKCDBP	MIR4296
DISC1	LOC283299	DPYSL4
GPR137B	ADM	NKX6-2
LOC339529	RASSF10	UTF1
MIR5699	PTPN5	KRTAP5-1
LINC00705	LUZP2	OR51S1
FAM171A1	FIBIN	OR51G1
ITGA8	LINC00678	OR51V1
LOC100130992	PRRG4	OR52N2
C10orf67	MIR130A	OR52E4
GPR158-AS1	LOC283194	OR56A3
GAD2	SLC15A3	OR5E1P
APBB1IP	HRASLS5	OR10A3
MKX	RHOD	GALNT18
MIR604	MRGPRF	MIR4299
MIR938	FGF19	CALCB
LINC00838	MMP10	OR7E14P
MIR605	PDGFD	ABCC8
MIR3924	GUCY1A2	KIAA1549L
UNC5B	RAB39A	LRRC55
UNC5B-AS1	FXYD6	HRASLS2
MIR4676	THY1	C11orf86
C10orf11	ADAMTS15	SHANK2-AS3
LINC00856	GDF3	FAM181B
PLAC9	NANOG	WTAPP1
MAT1A	MFAP5	ELMOD1
FAS-AS1	LINC00612	BLID
CH25H	TAS2R42	SCN3B
CYP2C18	EMP1	PATE2
TLL2	GRIN2B	PATE3
MARVELD1	HIST4H4	DDX25
HPSE2	H2AFJ	MIR4697HG
DNMBP-AS1	FIGNL2	LOC100128239
AS3MT	KRT7	CD27
ENO4	PPP1R1A	MIR141
MIR3941	FLJ41278	NANOGNB
CTAGE7P	WIF1	CLEC4D
VENTX	TRHDE-AS1	CLEC4E
ZNF214	PAWR	GPRC5A
NLRP14	LIN7A	ST8SIA1
MIR5691	SLC6A15	BHLHE41
SWAP70	NTS	SMCO2
LYVE1	PGAM1P5	REP15
SPON1	MIR135A2	AQP5
CALCA	C12orf75	IRAK3
SAA2-SAA4	NUAK1	LOC100130075
IGSF22	CKAP4	KCNMB4
MIR4694	CCDC63	GLIPR1L2
ANO5	DTX1	MYF5
SLC17A6	KSR2	CLLU1OS
MIR3973	SRRM4	SLC9A7P1
HNRNPKP3	MSI1	LOC100505978
LOC221122	LINC00327	MIR4472-2
SYT13	MIR2276	TMEM132C
LOC100507384	ATP12A	MIR3612
OR5F1	SHISA2	LOC100130238
OR5B2	WASF3	MIR4499
OR4D6	FLT3	BASP1P1
PGA3	STARD13-AS	SACS-AS1
PGA5	LHFP	LINC00426
VWCE	SERP2	EEF1DP3
PPP1R32	SIAH3	ZAR1L
RPLP0P2	FAM124A	MIR320D1
SNX32	LECT1	SMIM2-IT1
TSGA10IP	SLITRK1	GPC6-AS2
CD248	CLDN10-AS1	HS6ST3
SSH3	COL4A1	LINC00443
CCND1	MCF2L-AS1	GRK1
FGF4	EFS	TMEM255B
FGF3	NOVA1	OR11H4
SHANK2-AS1	PRKD1	LINC00609
MIR3664	PTGDR	ABHD12B
KCTD14	TMEM30B	PTGER2
MIR5579	RHOJ	CCDC175
RAB38	RAB15	GALNT16
GRM5-AS1	PLEKHD1	ADAM20P1
FOLH1B	SMOC1	ACOT4
NAALAD2	TTC9	VSX2
MTNR1B	ACOT1	NGB
GPR83	SYNDIG1L	SNORA11B
TRPC6	ZDHHC22	MIR337
ANGPTL5	TMEM63C	SNORD113-6
ANKK1	FOXN3-AS2	SNORD113-7
LOC100652768	CHGA	SNORD114-1
FXYD6-FXYD2	PRIMA1	SNORD114-5
SCN2B	GSC	SNORD114-7
MPZL3	TCL1B	SNORD114-8
MPZL2	C14orf132	SNORD114-9
PVRL1	BCL11B	SNORD114-11
TECTA	HHIPL1	SNORD114-12
MIR125B1	MIR345	SNORD114-17
C11orf63	KIF26A	SNORD114-22
CLMP	MAGEL2	SNORD114-23
OR8D4	SNURF	SNORD114-25
KIRREL3-AS3	RYR3	SNORD114-26
JAM3	C15orf56	MIR654
LOC574538	LOC100129973	DIO3
LOC100049716	MYO5C	LINC00605
LRTM2	CGNL1	TMEM179
DCP1B	MYO1E	SNORD116-1
CACNA1C-AS1	MGC15885	SNORD116-4
GALNT8	LARP6	SNORD116-8
KCNA5	NR2E3	SNORD116-11
VWF	HCN4	SNORD116-12
CD9	C15orf59	SNORD116-13
MIR200C	SCAMP5	SNORD116-15
CLEC6A	CRABP1	SNORD116-16
A2M-AS1	HOMER2	SNORD116-18
A2M	PEX11A	SNORD116-20
KLRF2	ST8SIA2	SNORD116-22
CLEC1A	PPL	SNORD116-23
TMEM52B	SHISA9	SNORD116-24
TAS2R7	PLA2G10	SNORD116-25
TAS2R8	MPV17L	SNORD116-26
TAS2R9	HS3ST2	SNORD116-28
MIR614	SCNN1B	SNORD116-29
IAPP	HS3ST4	LOC283710
GYS2	SBK1	GJD2
ARNTL2	C16orf54	ACTC1
LINC00941	ASPHD1	LDHAL6B
DBX2	IRX3	FAM81A
SLC38A4	MT1G	TBC1D21
OR6C3	MT1H	ADAMTS7
OR6C70	MT1IP	ABHD17C
RBMS2	CX3CL1	MIR5094
RPSAP52	CDH3	ALDH1A3
IFNG	CDH1	OR4F13P
TRHDE	VAT1L	RGS11
GLIPR1L1	WFDC1	SOX8
CSRP2	EFNB3	MIR4717
MIR1252	ALOX15B	PRSS22
MIR618	MFSD6L	C16orf96
TSPAN19	TMEM220-AS1	SEC14L5
ALX1	TEKT3	PRM1
RASSF9	PIPOX	CLEC19A
DUSP6	RNF135	ANKS4B
PLEKHG7	ABI3	CES1
MIR5700	LOC284080	MIR3935
KRT19P2	ITGA3	DPEP3
CCDC38	MYCBPAP	CALB2
AMDHD1	MSX2P1	CDYL2
SLC17A8	C17orf64	CDH13
LINC00485	GH1	C16orf74
EID3	CACNG4	DOC2B
SVOP	SOX9	ZMYND15
FAM222A-AS1	BTBD17	SPDYE4
CCDC42B	LOC100130370	DPRXP4
LHX5	TMEM200C	STAC2
VSIG10	RNF125	RAMP2-AS1
HSPB8	KLHL14	RPRML
WDR66	RIT2	GIP
MIPEPP3	LINC-ROR	COL1A1
MTUS2-AS1	ST8SIA3	CACNA1G-AS1
UBL3	MC4R	OR4D1
LINC00297	SERPINB3	CA4
LINC00544	LOC100505817	GH2
TEX26-AS1	GALR1	KIF19
TEX26	OLFM2	MIR3678
N4BP2L1	AP1M2	FOXJ1
LINC00457	ZNF90	LOC100507351
CSNK1A1L	KIRREL2	NPTX1
STOML3	SPINT2	CD7
LINC00598	SELV	DLGAP1-AS4
DNAJC15	CD177	DLGAP1-AS5
TSC22D1-AS1	BCAM	MC5R
HTR2A	SNAR-D	CXADRP3
DLEU7	KLK5	ASXL3
MIR5693	MIR1283-1	MIR187
THSD1	MIR518B	KC6
MIR759	MIR518C	SKOR2
PCDH8	SBK2	DYNAP
OLFM4	ZFP28	RAX
MIR1297	ZNF470	HMSD
DIAPH3-AS2	ZNF773	EBI3
MIR3665	ZNF135	TMIGD2
LINC00333	FAM110C	MIR7-3HG
MIR4500HG	SNTG2	CLEC4G
RNF113B	PXDN	OR1M1
MIR3170	SOX11	ZNF560
FGF14-AS2	MYCNOS	COL5A3
METTL21C	VSNL1	CYP4F22
SLC10A2	MATN3	INSL3
COL4A2	APOB	TMEM59L
ARHGEF40	EFR3B	UPK1A
TMEM253	POMC	UPK1A-AS1
OR4E2	TRIM54	LOC100134317
MMP14	LOC100288911	LOC284412
REC8	KCNG3	LOC644554
NYNRIN	HAAO	LOC100631378
LINC00645	SIX2	NCCRP1
LINC00648	LOC339803	LGALS17A
TRIM9	LINC00309	LGALS14
FRMD6-AS2	NOTO	CYP2A13
FRMD6-AS1	NAT8B	CYP2F1
NID2	LRRTM4	CEACAM16
MIR5580	TCF7L1	NOVA2
MIR4308	MIR4779	IGFL3
TBPL2	CD8B	RNU6-66P
PELI2	FOXI3	SPACA4
C14orf105	ASTL	SNAR-G2
LRRC9	RFX8	CGB7
SIX6	C2orf40	IZUMO2
LINC00643	SOWAHC	MYBPC2
GPHB5	NXPH2	MIR524
MIR4708	RND3	MIR520D
SYNJ2BP-COX16	RPRM	MIR516A2
DIO2-AS1	PLA2R1	MIR372
FOXN3-AS1	RBMS1	MIR373
LINC00642	SLC4A10	CACNG7
IFI27L2	GCA	VSTM1
PPP4R4	KCNH7	ZNF471
SERPINA11	FIGN	MIMT1
SERPINA12	FRZB	C19orf18
MIR3173	RFTN2	LINC00487
BDKRB2	ACADL	CYS1
LOC100129345	2018-03-04	KCNF1
BTBD6	CYP27A1	MIR3125
LOC646214	SLC19A3	LOC100506474
MIR4715	DAW1	XDH
DKFZP434L187	B3GNT7	RMDN2-AS1
CHRFAM7A	ECEL1P2	CYP1B1
CHAC1	ALPPL2	SLC8A1-AS1
FGF7	RAB17	C2orf91
TNFAIP8L3	TWIST2	RPL23AP32
DYX1C1-CCPG1	PP14571	ACTG2
CA12	TGM3	GNLY
MIR1272	CHGB	TEX37
RBPMS2	LAMP5	GGT8P
MIR4311	PAK7	MAL
MEGF11	ISM1	ADRA2B
GLCE	OVOL2	POU3F3
THAP10	SLC24A3	SULT1C4
CT62	SYNDIG1	SH3RF3
NEO1	XKR7	MALL
CD276	JPH2	LOC100507334
LOXL1	RIMS4	FBLN7
LINC00597	SEMG1	MIR4782
ACSBG1	WFDC8	C1QL2
MIR184	MKRN7P	INHBB
HDGFRP3	PTGIS	CNTNAP5
ADAMTSL3	SALL4	GPR17
NMB	DOK5	TEX41
MIR7-2	BMP7	KCNJ3
MIR3529	FLJ16779	NEUROD1
HAPLN3	CXADR	MIR3606
C15orf38-AP3S2	D21S2088E	CPO
MIR4714	CYYR1	IGFBP5
CLDN9	ADAMTS1	CDK5R2
LOC100128770	ADAMTS5	MIR153-1
TMEM114	HUNK	MIR3132
MIR3179-2	PCP4	NPPC
XYLT1	RIPK4	ALPP
GPR139	LRRC3-AS1	LOC100289473
UMOD	S100B	BMP2
SCNN1G	CECR3	SNAP25
CACNG3	DGCR5	SCP2D1
SEZ6L2	LOC100128531	INSM1
FAM57B	LARGE-AS1	NKX2-4
STX1B	HMOX1	HMGB3P1
PRSS8	SEPT3	VSTM2L
C16orf78	PNPLA5	SLC32A1
DKFZP434H168	PNPLA3	WFDC13
MT1E	FBLN1	WFDC10B
ZDHHC1	LMCD1-AS1	TNNC2
MARVELD3	LMCD1	CBLN4
LDHD	LHFPL4	MIR296
MAF	TIMP4	EDN3
LOC146513	RBMS3	HRH3
IL17C	GADL1	KRTAP13-4
MIR1253	CMTM8	LINC00159
ALOX15P1	TRIM71	OLIG1
TEKT1	SUSD5	IGSF5
ACAP1	STAC	RSPH1
MYH8	GPX1	CRYAA
TMEM220	ESRG	KRTAP10-2
LINC00675	ERC2-IT1	KRTAP10-9
CDRT7	PTPRG-AS1	KRTAP10-10
MFAP4	PRICKLE2	CECR5-AS1
ULK2	FAM19A4	DGCR9
CCDC144CP	VGLL3	GSTTP1
CCL2	DPPA2	CRYBB3
SLFN5	DPPA4	IGLL3P
FBXO47	CD200	SLC5A4
KRTAP3-1	GAP43	RFPL3S
HAP1	LSAMP	H1F0
TMEM106A	FSTL1	SLC16A8
CD300LG	SLCO2A1	LOC100130899
RUNDC3A	RBP1	CHADL
LOC644172	SLC9A9	MIR33A
NOG	ZIC1	LINC00229
MIR4729	WWTR1-AS1	MIR1249
KCNH6	PFN2	RIBC2
MIR635	GPR87	LOC284933
CPSF4L	SLC7A14	CNTN4-AS2
LOC400620	SOX2	LINC00312
LINC00469	HRG	DCLK3
DNAH17-AS1	RTP1	MIR138-1
DLGAP1-AS3	LPP-AS2	TMIE
LOC100192426	FLJ42393	GRM2
APCDD1	CLDN1	MIRLET7G
MIR4526	MB21D2	LRTM1
MIR133A1	CYTL1	ACOX2
ANKRD29	LGI2	SYNPR-AS1
AQP4-AS1	CHRNA9	GPR27
DSC1	NSUN7	MIR5688
MIR4319	UCHL1	LINC00488
TCEB3C	KCTD8	PLCXD2
TCEB3B	OCIAD2	BTLA
ATP8B1	SGCB	TIGIT
MALT1	SPATA18	ARGFX
GRP	KDR	MIR548I1
CPLX4	TMPRSS11E	CHST13
MIR5011	CXCL6	EFCC1
LOC643542	CXCL5	TRH
CYB5A	PARM1	BFSP2
LINC00908	CDKL2	C3orf36
PARD6G-AS1	SOWAHB	ESYT3
ZFR2	SPP1	P2RY13
INSR	ATOH1	IL12A
CD209	DDIT4L	ZBBX
RGL3	TACR3	MIR551B
ZNF763	ENPEP	SPATA16
ZNF878	CAMK2D	EPHB3
ZNF625-ZNF20	PRDM5	AHSG
BEST2	NDNF	LOC100131635
NOTCH3	QRFPR	LINC00887
UNC13A	UCP1	RNF212
ZNF506	TBC1D9	LOC285484
ZNF486	RNF150	MIR548I2
ZNF826P	PRSS48	DRD5
ZNF737	FAM160A1	LOC100505912
ZNF730	RNF175	CCDC158
ZNF724P	SFRP2	IBSP
ZNF91	MAP9	C4orf51
LOC284395	PLEKHG4B	TTC29
ZNF536	SLC6A3	ANXA2P1
TSHZ3	IRX2	RXFP1
WTIP	C5orf38	VEGFC
GAPDHS	SEMA5A	LINC00290
LRFN3	SNORD123	LOC728175
LINC00665	FBXL7	IRX1
WDR87	LOC285696	RXFP3
SIPA1L3	CDH6	IL7R
CYP2S1	ADAMTS12	ITGA1
AXL	UGT3A2	CDC20B
PNMAL2	FGF10	SNORA47
CRX	HCN1	LOC644936
HSD17B14	FST	GPR150
ADM5	RAB3C	LOC100133050
SPIB	HTR1A	VTRNA2-1
IGLON5	FAM159B	PCDHA1
ZNF525	GCNT4	PCDHA3
LOC284379	F2RL1	PCDHA7
MIR1323	CRHBP	PCDHA13
MIR520F	BHMT	PCDHB3
MIR519C	MTX3	PCDHB4
MIR518F	THBS4	PCDHB6
MIR520B	MIR3660	PCDHB16
MIR526A1	RGMB	PCDHB11
MIR517A	EFNA5	PCDHB13
MIR519D	CDO1	PCDHB15
MIR517B	MGC32805	SLC6A7
MIR520G	MEGF10	C1QTNF2
MIR518E	PCDHA2	FBLL1
MIR518D	PCDHA4	GABRP
MIR517C	PCDHA6	EIF4E1B
MIR520H	PCDHA9	ZNF454
MIR1283-2	PCDHA10	ZNF354C
CACNG8	PCDHA11	ADAMTS2
MIR935	PCDHA12	C5orf60
GALP	PCDHAC1	GFPT2
ZNF549	PCDHB9	MIR4638
ZIK1	PCDHB10	FOXC1
ZNF154	PCDHB12	STMND1
ZNF814	PCDHB14	NHLRC1
ZNF417	PCDHGC3	NRSN1
ZNF418	JAKMIP2-AS1	HIST1H1A
ZNF256	JAKMIP2	HIST1H3C
LOC100128398	SCGB3A2	NKAPL
ZNF606	MYOZ3	MIR4640
ZSCAN1	GABRG2	HLA-DRB1
ZNF132	UBTD2	HLA-DPB2
LOC400940	NEURL1B	MIR5004
IAH1	MSX2	ARMC12
MIR4429	MIR4281	CLPSL1
MSGN1	F13A1	KCNK17
OSR1	DSP	LINC00951
DRC1	EDN1	TREML1
KCNK3	CAP2	TREM2
EHD3	RNF144B	GUCA1A
SRD5A2	ID4	DEFB114
CRIM1	SOX4	DPPA5
VIT	HIST1H2BE	KHDC3L
QPCT	HIST1H3E	SRSF12
LOC375196	HIST1H4F	FAM26F
CDKL4	HIST1H3G	FAM162B
LOC388942	HIST1H2BI	SLC35D3
KCNK12	HIST1H2BM	PBOV1
LHCGR	HIST1H3I	MIR3145
FSHR	HIST1H4L	HGC6.3
EFEMP1	HLA-L	DLL1
MIR216A	HLA-DRA	GRID2IP
FAM161A	LOC100294145	MIR148A
MIR5192	HLA-DOA	AOAH-IT1
LGALSL	GLP1R	MIR3943
LOC644838	LRFN2	LOC100506895
GKN2	TMEM151B	RAMP3
OR7E91P	TCTE1	VWC2
PAIP2B	ENPP4	NPTX2
EXOC6B	ENPP5	AZGP1P1
FBXO41	CYP39A1	MIR4658
TACR1	LRRC1	MOGAT3
ANAPC1P1	FAM83B	MYL10
MIR4780	HMGCLL1	RNF148
CREG2	BMP5	GPR37
LOC100287010	KHDRBS2	CTAGE15
PLGLA	LINC00472	OR2A2
SLC5A7	HTR1B	OR2A14
SULT1C2	ELOVL4	RARRES2
MIR4783	RIPPLY2	IQCA1L
LOC389033	NT5E	C8orf74
CFC1B	RRAGD	USP17L2
RNU6-81P	EPHA7	C8orf48
GPR39	FABP7	TNFRSF10D
TNFAIP6	LOC643623	STMN4
DAPL1	CTGF	ADRB3
LY75-CD302	OLIG3	IDO1
MIR4785	TXLNB	NPBWR1
STK39	UST	MOS
CHRNA1	LOC100128176	PPP1R42
MIR1258	SLC22A2	IL7
MIR4437	SLC22A3	ZNF704
ZSWIM2	THBS2	PMP2
CALCRL	LOC442497	TSPYL5
TMEFF2	ZNF853	SAMD12-AS1
PCGEM1	DNAH11	COLEC10
LOC100507140	FAM221A	POU5F1B
RAPH1	NPY	LY6K
LOC200726	TRIL	LURAP1L
MIR2355	LOC100506497	MIR31
C2orf80	PPP1R17	MIR876
CPS1-IT1	BMPER	DNAI1
MIR548F2	VSTM2A	SIT1
PAX3	CLDN4	LINC00950
SGPP2	ELN	CCIN
AP1S3	HGF	PCA3
MIR4439	DPY19L2P4	RASEF
TM4SF20	GNG11	C9orf170
SPHKAP	SGCE	UNQ6494
ARMC9	TAC1	LOC100128076
MIR1471	COL26A1	LOC441455
OTOS	CTTNBP2	FRRS1L
ANO7	KCND2	EPB41L4B
ANGPT4	PTPRZ1	MUSK
TGM6	FEZF1-AS1	ZNF483
LOC339593	FEZF1	ORM2
SPTLC3	MIR29A	LMX1B
OTOR	PODXL	DBH
HCK	PTN	DBH-AS1
TSPY26P	ZC3HAV1L	LCN9
MMP24	KLRG2	SUPT20HL2
MYL9	TMEM178B	SRPX
NNAT	WEE2	TSPAN7
R3HDML	EPHA1	NYX
KCNS1	GIMAP4	ZNF157
MMP9	XKR5	SNORA11C
OCSTAMP	SGK223	NUDT11
MIR4756	LINC00599	KIAA2022
APCDD1L	MIR124-1	FGF16
APCDD1L-AS1	FAM66D	POU3F4
GNAS-AS1	FGF20	TNMD
RBBP8NL	PDGFRL	XKRX
TNFRSF6B	LZTS1	TMEM31
JAM2	GFRA2	TBC1D8B
KRTAP13-3	TNFRSF10C	TEX13B
LINC00310	STC1	VSIG1
CLIC6	NEFL	RHOXF1
LINC00112	SCARA3	APLN
ZNF295-AS1	FZD3	LOC389895
TFF3	DUSP26	UBE2NL
ICOSLG	C8orf86	GPR50
KRTAP10-12	C8orf4	BGN
TSPEAR	ZMAT4	NLGN4Y-AS1
LOC100129027	SFRP1	TTTY14
SLC25A18	DKK4	FAM132A
TMEM211	SNAI2	LOC115110
MIAT	FAM150A	MIR551A
LIF	XKR4	MIR4689
PLA2G3	NKAIN3	ENO1-AS1
PATZ1	MIR124-2	CORT
C22orf42	PREX2	ANGPTL7
TIMP3	PRDM14	NPPA
MIR4764	KCNB2	MIR4632
CACNG2	JPH1	CELA2A
IFT27	STMN2	CELA2B
CSDC2	PSKH2	ACTL8
NFAM1	MMP16	AKR7A3
UPK3A	LOC100288748	MIR3115
MIR885	GRHL2	MIR3917
MIR4270	TNFRSF11B	MATN1-AS1
LINC00691	MAL2	SNORD85
EOMES	NOV	FAM229A
LINC00693	DEPTOR	MIR3605
TGFBR2	SNTB1	TFAP2E
OSBPL10-AS1	HAS2-AS1	MYCBP
TRANK1	HAS2	MIR30E
CCDC13-AS1	ADCY8	MIR30C1
MIR564	VLDLR	TEX38
TMEM42	GLDC	PDZK1IP1
LARS2-AS1	CER1	DMRTB1
AMIGO3	DMRTA1	LRRIQ3
CAMKV	TUSC1	SNORD45B
DOCK3	IGFBPL1	LOC646626
HESX1	FAM95C	MIR760
ADAMTS9-AS2	MAMDC2	TMEM56-RWDD3
MAGI1-AS1	TLE1	PALMD
PROK2	NXNL2	MIR553
CHMP2B	SHC3	LOC100129138
ARL6	PRRX2	NBPF6
ST3GAL6-AS1	MXRA5	MYBPHL
LINC00636	FRMPD4	MIR4256
PVRL3-AS1	SCML1	MIR942
MIR4446	SMPX	HIST2H2BA
MIR198	PTCHD1	FCGR1B
STXBP5L	SLC9A7	LOC728989
FBXO40	DGKK	MIR5087
SLC15A2	WNK3	BGLAP
MIR5092	FAM155B	MIR765
ALDH1L1-AS2	EDA	CYCSP52
ACPP	GDPD2	CD48
MIR4788	SLC7A3	HSPA7
CLSTN2	NAP1L6	SERPINC1
LOC646903	NAP1L2	MIR548F1
LOC100507537	CDX4	C1orf53
KCNAB1-AS2	MAP2K4P1	SNORA77
PTX3	HDX	REN
LXN	NAP1L3	LINC00628
IQCJ	DIAPH2	MIR135B
IQCJ-SCHIP1	TMEM35	LOC284581
ARL14	GLRA4	MIR3122
LOC101243545	IL1RAPL2	SNORA16B
BCHE	IRS4	MIR215
ACTRT3	TDGF1P3	MIR194-1
LRRC31	AKAP14	MIR4742
USP13	GPC3	PRSS38
MAP6D1	MIR92A2	TRIM67
MASP1	MIR20B	SNRPD2P2
SST	MIR18B	MIR4427
ATP13A5	MIR106A	MIR4753
OPA1-AS1	CCDC160	LGALS8-AS1
ZNF141	ZIC3	MIR4677
EVC	SOX3	OR2W3
MIR4798	LINC00632	OR2T8
AFAP1	SRY	OR2T33
MIR548AX	RPS4Y1	MIR3124
CLRN2	TBL1Y	AKR1C4
FAM184B	PRKY	MIR3155A
UCHL1-AS1	TTTY15	LOC399715
PHOX2B	TMSB4Y	MIR1915
SHISA3	CD24	EBLN1
GABRG1	EIF1AY	LINC00202-2
GABRB1	DDX11L1	SEPT7P9
ERVMER34-1	TNFRSF14	ZNF32-AS1
LNX1-AS2	NPPA-AS1	ASAH2
RPL21P44	TNFRSF1B	MIR1296
GSX2	PLA2G2C	SNORD98
LOC550113	NR0B2	GRID1-AS1
TMPRSS11BNL	MIR4420	LOC439994
SULT1E1	DMBX1	NUTM2D
BTC	FOXD2	LINC00864
BMP3	LEPR	CYP26C1
LINC00575	PTPN22	C10orf131
WDFY3-AS2	ANKRD20A12P	MIR4685
SLC10A6	MIR4257	TLX1
UNC5C	CTSS	PITX3
STPG2	SPTA1	MIR1307
ADH6	SLAMF6	MIR5694
ADH1B	CD84	MIR4484
NPNT	FCGR2A	MIR3944
MIR302B	SH2D1B	MIR210
MIR1243	RCSD1	LOC100506082
MIR577	CFH	OR51B2
TRAM1L1	MIR5191	OR51B5
PRSS12	FAM89A	OR51Q1
TNRC18P1	LINC00200	OR51I2
MAB21L2	TUBAL3	UBQLNL
TMEM154	PROSER2-AS1	OR2AG2
FHDC1	C10orf113	RBMXL2
RAPGEF2	COMMD3	C11orf16
FSTL5	BMI1	MIR610
TRIM61	GDF2	DKFZp779M0652
GK3P	C10orf107	F2
CPE	SRGN	GIF
MIR578	PRF1	MS4A3
TLL1	HHEX	MS4A2
LOC100506085	MIR146B	MS4A4A
MIR1305	HMX3	MIR611
KLKB1	NLRP6	MIR1908
F11	MRPL23-AS1	TEX40
MTNR1A	C11orf21	MIR194-2
MIR4277	OR52A5	TBC1D10C
MIR4454	HBB	MIR4691
C5orf49	HBD	MIR548K
FAM105A	HBBP1	LOC100506368
CDH10	HBG1	CARD18
C9	HBE1	LOC100131626
LOC642366	OR51B4	OR8D1
PELO	OR51I1	OR8D2
ITGA2	OR52D1	OR8B2
MIR5687	MUC15	OR8B3
RNF138P1	SPI1	OR8B4
PPAP2A	LOC441601	OR8B8
PART1	FERMT3	OR8B12
C5orf64	C11orf72	OR8A1
RNF180	PHOX2A	PANX3
CARTPT	OR2AT4	VSIG2
TMEM171	JRKL-AS1	MIR3649
SV2C	CD3D	KLRF1
PDE8B	OR8G2	CLEC2B
OTP	OR8G1	TAS2R46
CMYA5	CD69	ERP27
FAM151B	C12orf40	ARHGDIB
CKMT2	MIR4698	C12orf71
ACOT12	PCED1B-AS1	DENND5B-AS1
MIR9-2	HOXC13	RNU6-78P
LIX1	HOXC9	SNORA34
SLCO4C1	LOC100240734	WNT10B
MIR4460	GTSF1	HIGD1C
SLC25A48	LYZ	LOC400043
NME5	LOC100507377	APOF
LRRTM2	USP30-AS1	SDR9C7
PCDHB1	LINC00944	MIR26A2
PCDHGB6	MIR623	LOC100507250
PCDHGC4	PCCA-AS1	MIR331
LOC100505658	KLHDC1	MIR3685
PCDH12	GPR135	PMCH
ARHGAP26	MIR4706	MIR3922
PPP2R2B-IT1	LINC00238	LOC100287944
STK32A	MIR4505	LOC728739
ARSI	MIR4309	MIR620
CD74	LINC00221	MIR4498
SLC36A2	GABRG3	MIR4304
HAND1	LOC100996255	MIR5188
MIR3142	ITPKA	LINC00442
MIR146A	ISL2	TUBA3C
FAM196B	BCL2A1	ANKRD20A19P
KCNMB1	DNM1P41	MINOS1P1
SH3PXD2B	LOC440311	MIR4305
NKX2-5	MIR1469	MIR5006
MIR4634	HBZ	MED4-AS1
PROP1	HBA1	MIR3613
TUBB2B	HBQ1	PCDH9-AS2
HIST1H2AJ	FLJ21408	PCDH9-AS3
ZSCAN16	TP53TG3D	DCT
OR5V1	FBXL8	FKSG29
MOG	MIR4720	MIR4306
ZFP57	MIR5093	PROZ
HCG4	MIR212	KLHL33
HCG4B	FLJ36000	MIR4307
RNF39	MIR144	FOXG1
HLA-DMA	MIR4732	MIR624
IP6K3	SLFN14	MIR4503
MLN	CCL5	LOC100288846
TULP1	MIR4734	LINC00520
LHFPL5	HCRT	TOMM20L
C6orf132	HOXB-AS1	HIF1A-AS2
C6orf226	HOXB4	BATF
GNMT	MIR10A	IFI27
CRIP3	HOXB5	LINC00341
RSPH9	HOXB7	SYNE3
GLYATL3	HOXB8	SLC25A47
DEFB113	HOXB9	MIR493
KLHL31	MIR196A1	SNORD114-2
B3GAT2	MIR142	SNORD114-3
OGFRL1	PECAM1	MIR1185-2
MIR30A	ABCA8	MIR134
CD109	MIR4524B	MIR4710
CGA	ST6GALNAC1	GOLGA6L7P
MIR2113	CBX8	HERC2P10
LINC00577	MIR4740	MIR3942
SOBP	MIR320C1	ANKRD63
RSPH4A	MIR3975	MRPL42P5
GPRC6A	LOC400655	MIR626
VGLL2	CFD	SLC30A4
SLC35F1	KISS1R	MIR628
LAMA2	ZNF556	USP3-AS1
SMLR1	KLF1	SKOR1
TAAR6	LYL1	MIR548H4
TCF21	RLN3	MIR630
NHEG1	UCA1	HIGD2B
PERP	F2RL3	MIR631
ABRACL	MIR3189	MESP1
HIVEP2	ZNF208	ASB9P1
CCDC170	ZNF257	FAM138E
RGS17	TYROBP	DDX11L9
NOX3	OVOL3	PDIA2
PRR18	GMFG	MIR3176
UNC93A	APOC1P1	PRR25
DACT2	PTGIR	MIR3177
AGR2	NAPSA	MIR3180-5
AHR	SIGLEC8	MIR3677
RPL23P8	CEACAM18	MIR940
CDCA7L	MIR520C	ZG16B
JAZF1-AS1	PTPRH	OR1F1
GPR141	MIR1301	MIR193B
POU6F2-AS1	MIR548AD	MIR3180-4
INHBA-AS1	TSPYL6	SNX29P1
IGFBP1	BMP10	PDZD9
C7orf65	ZEB2-AS1	MIR4519
C7orf57	GALNT5	AHSP
EGFR-AS1	SP5	HERC2P4
LOC100128885	DLX2	MIR548AE2
MIR3914-2	SDPR	MIR328
MIR3914-1	PLCL1	CLEC18C
CLDN3	RAMP1	HP
UPK3B	LOC284788	LINC00311
FGL2	LINC00656	MIR5189
SEMA3A	LOC149950	LOC400558
GRM3	PCK1	OVCA2
STEAP4	SOX18	VMO1
TFPI2	LINC00266-1	NLRP1
ASB4	TEKT4P2	MIR324
C7orf76	ANKRD20A11P	MIR4521
LHFPL3	SAMSN1-AS1	MIR1288
EFCAB10	DSCR4	MIR33B
MIR3666	DSCR8	MIR1180
WNT2	LINC00896	LOC100287072
TMEM229A	YDJC	FAM27L
MESTIT1	MIR548J	LGALS9
AKR1B1	APOL1	CRYBA1
DGKI	MIR4766	MIR423
TMEM213	PRRT3-AS1	MIR193A
KIAA1147	VENTXP7	MIR632
MGAM	MIR5193	MIR2909
EPHA1-AS1	LINC00879	MIR4727
MIR548T	LINC00881	MIR4728
C7orf33	ANKRD18DP	CSF3
WDR86-AS1	NKX3-2	SNORD124
MIR596	TMEM156	KRT12
MYOM2	ARL9	MIR5010
ANGPT2	AREG	MIR152
XKR6	GYPE	ANKFN1
MIR3926-2	GYPA	MTVR2
LINC00681	TDO2	MIR301A
MICU3	MIR580	MIR21
ZDHHC2	EGFLAM-AS4	MIR4737
LOC100128993	ANXA2R	CSH2
LZTS1-AS1	MIR4803	MILR1
PHYHIP	MIR4633	MIR4738
C8orf58	CSF2	MIR4730
MIR4288	PITX1	MIR3186
SDR16C5	VTRNA1-2	CETN1
CYP7A1	GPR151	C18orf32
TOX	SPINK1	MIR4320
CLVS1	OR2B2	FAM69C
TCF24	RHAG	WASH5P
CPA6	CRISP3	ODF3L2
MSC	DEFB133	GZMM
LOC392232	RNU6-71P	PRSS57
TERF1	VIP	ELANE
SBSPON	MIR3692	MIR1227
STAU2-AS1	MIR550A3	MIR4746
GDAP1	MIR4285	LOC100128568
FABP5	RELN	PSPN
FABP12	LHFPL3-AS2	FLJ25758
CA2	MIR182	MIR4999
ATP6V0D2	ZNF467	ZNF812
LINC00535	DCAF4L2	SNORD105
GEM	LINC00534	MIR638
FBXO43	LINC00861	MIR4748
MIR5680	MIR1205	MIR199A1
AARD	C9orf66	MIR1470
DMRT3	MIR101-2	CYP4F2
SLC1A1	SPINK4	KLF2
RLN2	FAM27C	ZNF676
RLN1	FAM27B	MIR4530
FLJ41200	MIR181B2	MIR330
ZDHHC21	GFI1B	PGLYRP1
MIR31HG	ABO	IGFL4
LRRC19	AMELX	MIR320E
SNORD121B	DUSP21	NAPA-AS1
ATP8B5P	SSX1	SNORD23
TPM2	SSX3	SNAR-G1
NPR2	WAS	PTH2
CNTNAP3	GATA1	MIR150
FAM74A3	MIR223	MIR5088
KGFLP1	VSIG4	SIGLEC9
FAM74A4	CXorf65	LIM2
BANCR	FMR1NB	LOC100129083
C9orf135	MAGEA8-AS1	MIR99B
FOXB2	PASD1	ZNF321P
GNA14	CSAG4	MIR516B1
PSAT1	CSAG1	LILRP2
LOC389765	SMIM9	RFPL4A
GAS1		MIR4754
MIR4289		MIR4262
C9orf47		RDH14
GADD45G		LINC00954
C9orf129		MIR4263
FOXE1		LOC100505716
MURC		SNORD92
TLR4		SNORD53
ANGPTL2		MIR558
SLC2A6		MIR3682
FAM163B		SNORA70B
COL5A1		MIR4434
ARSD		PLEK
MIR4770		ANKRD53
GPR143		MIR5000
CLCN4		SNAR-H
FIGF		RNF103-CHMP3
TMEM27		LOC442028
GRPR		MIR3127
PDK3		IL18R1
IL1RAPL1		LOC285000
NDP		FLJ42351
RGN		FOXD4L1
GSPT2		LOC100499194
FAAH2		EN1
MIR1468		TUBA3E
RPS26P11		LOC440910
FAM226B		MIR4784
CHIC1		MIR4774
ZDHHC15		MIR3128
MAGEE1		SATB2-AS1
NXF4		SNORD11
ZCCHC18		SNORD51
CXorf57		VWC2L
LINC00890		VWC2L-IT1
TRPC5		FEV
HTR2C		CRYBA2
LRCH2		MIR4269
LOC642776		MIR4786
MIR363		DUSP28
MIR19B2		BOK-AS1
ZNF75D		MIR1292
FGF13-AS1		ADRA1D
LDOC1		MIR3192
GABRA3		LINC00261
RAB39B		NCOR1P1
LINC00278		MIR663A
OR4F5		MIR3193
LOC729737		MIR644A
LINC00115		MIR645
HES4		SUMO1P1
SPATA21		MIR5095
E2F2		MIR1257
RHD		MIR4326
LOC646471		MIR1914
TRIM63		MIR647
CD52		BAGE
LAPTM5		RNU6-67P
GJA9		LINC00308
BMP8B		DSCR10
MKNK1-AS1		MIR3198-1
LINC00853		MIR4761
ZYG11A		LOC388849
ZRANB2-AS1		TMEM191B
PTGER3		MIR130B
BCL2L15		MIR3653
LIX1L		LOC339666
ECM1		APOL4
S100A5		NCF4
AQP10		CYTH4
EFNA3		LGALS2
AIM2		GALR3
FCGR2C		MIR659
FCGR2B		MIR4534
FASLG		ENTHD1
IER5		SHISA8
NPL		SERHL
BTG2		MIR4762
MAPKAPK2		CAV3
LOC148696		FGD5P1
SMYD2		MIR563
HIST3H3		MIR425
MIR4666A		SNORD19
DUSP5P1		MIR548A2
LINC00701		MIR3136
AKR1E2		MIR1284
ST8SIA6-AS1		MIR3921
ST8SIA6		MIR548G
LOC441666		FAM172BP
ZNF32-AS3		MORC1
C10orf54		MIR567
BEND3P3		CSTA
SNCG		LOC90246
NUTM2A		RBP2
MIR3157		SUCNR1
ENTPD1-AS1		KCNAB1-AS1
ELOVL3		MIR15B
RBM20		MIR16-2
MIR4687		LOC344887
OR51T1		PYDC2
OR51B6		MIR570
PDE3B		DLG1-AS1
NCR3LG1		MIR943
CHRM4		MSANTD1
APLNR		S100P
SCGB1A1		MIR548AJ2
AHNAK		MIR574
RARRES3		YIPF7
SPDYC		ZAR1
EHBP1L1		LOC644145
KCNK7		STAP1
MIR4690		TMPRSS11GP
CCDC85B		CXCL1
FOSL1		EPGN
LOC100130987		EREG
CPT1A		MIR4451
MYEOV		C4orf36
FOLR2		MIR3684
MIR1260B		DAPP1
CRYAB		SLC9B1
C2CD2L		MIR3140
OAF		LOC731424
LINC00942		MIR3945
FBXL14		SLC6A19
RBP5		MIR4637
FAM90A1		PMCHL1
ART4		LSP1P3
SYT10		SNORD72
YAF2		MIR581
OR10AD1		HSPB3
DDN		MCIDAS
C1QL4		FLJ31104
CELA1		LOC100303749
KRT3		MIR4804
HOXC10		NBPF22P
MIR196A2		RAB9BP1
HOXC5		LOC100505841
LOC100240735		C5orf56
MIR148B		MIR3661
LOC100506844		NEUROG1
CHPT1		LOC340074
SDSL		EGR1
VPS37B		GLRA1
RILPL2		MIR103A1
MIR3908		MIR378E
FBRSL1		LOC643201
ANKRD20A9P		BTNL9
SOHLH2		LY86-AS1
LRRC63		LOC100506207
POU4F1		MIR4639
COL4A2-AS1		HDGFL1
GAS6-AS1		HIST1H4G
OR4K14		LINC00240
OR4K13		OR2B6
OR4K17		MIR4641
OR4N5		MIR4642
OR11H6		LOC441155
EXOC3L4		MIR4282
LTK		KHDC1L
TMOD2		MIR4643
CTSH		BRD7P3
FSD2		MIR548B
LOC440300		LOC285762
NTRK3-AS1		MIR5695
CRTC3		OR2A4
NR2F2-AS1		MIR3668
LINC00923		MIR4465
OR4F4		SUMO4
HBA2		ULBP1
METRN		MIR4466
RNF151		OSTCP1
PRSS21		SNORA29
NSMCE1		MIR3939
APOBR		MIR4644
SEPT1		MIR4655
MIR4518		MIR589
TP53TG3B		LOC100131257
LOC100130700		PRPS1L1
TEPP		MIR3146
CKLF		C7orf31
CBFB		MRPS24
AGRP		SNORA5B
ZFPM1		GTF2IRD1P1
MIR4722		CCL24
MIR132		MIR4651
P2RX1		LOC101409256
MIR497		OR2AE1
LOC284023		C7orf61
MGC12916		SPDYE6
TRPV2		MIR5090
EPN2-AS1		POLR2J2
MIR451B		ST7-OT4
MIR451A		ST7-OT3
C17orf96		MIR593
KRT10		LOC100130880
ITGB3		C7orf34
PNPO		ZBED6CL
HOXB2		GIMAP6
PPP1R9B		GIMAP2
MIR4736		MIR4660
TEX14		MIR1322
MIR4524A		FAM90A2P
ABCA6		DOK2
USH1G		MIR548O2
RNF157		LOC100130964
CBX4		MIR4469
LINC00482		CEBPD
NOTUM		MIR4470
UTS2R		LOC101241902
C18orf61		FLJ46284
PSTPIP2		LOC100500773
TBXA2R		FAM83A-AS1
CACTIN-AS1		MIR1206
RFX2		CCDC26
TNFSF9		ZFAT-AS1
OR7G1		MIR30B
ZNF562		LOC100133669
ICAM1		FOXD4
ICAM4		MIR491
ZNF441		SNORD121A
ZNF440		LOC642929
SYCE2		RPSAP9
NANOS3		VPS13A-AS1
PALM3		SPATA31C2
OR7C1		SNORA84
BST2		OMD
MAST3		MIRLET7F1
GDF15		MIR2278
SSBP4		MIR23B
ZNF726		OR13D1
NUDT19		MIR32
PPP1R14A		MIR4668
SYCN		MORN5
BLVRB		MIR181A2
LYPD4		MIR3960
SRRM5		MIR199B
KCNN4		MIR3154
BCL3		C9orf50
GPR4		SNORD36B
GIPR		LOC101448202
GNG8		PAEP
EMP3		MIR126
TULP2		MIR4479
KCNA7		MIR602
HRC		MIR4767
TSKS		TLR7
SNAR-F		TLR8
GPR32		ATXN3L
KLK1		S100G
NKG7		CXorf58
SIGLEC6		ZFX-AS1
MIR125A		SCARNA23
GP6		VENTXP1
RSAD2		MIR221
E2F6		MIR222
LOC339807		MIR4769
MEIS1-AS3		SSX6
LBX2-AS1		SSX5
VAMP5		SSX9
LOC654342		GLOD5
MIR4772		GAGE1
SLC9A2		PAGE1
TMEM185B		MIR500A
GYPC		MIR362
BBS5		MIR500B
DLX1		SSX8
CASP10		XAGE5
PKI55		ALAS2
LINC00608		PAGE2
FAM124B		FOXR2
LOC151174		XIST
LOC643387		MIR421
MIR4441		MIR545
DEFB132		MIR3978
CD93		SNORD96B
LOC100134868		LUZP4
ACTL10		CT47B1
TUBB1		MIR505
LINC00659		MIR452
MRGBP		MIR105-1
RWDD2B		MIR105-2
RUNX1-IT1		PNMA6A
DSCR9		MIR718
UBASH3A		CTAG2
CECR7
DGCR14
TBX1
MIR3618
MIR1306
TRMT2A
RIMBP3
KLHL22
SNAP29
TUBA3FP
P2RX6P
CCDC116
SDF2L1
MAPK1
VPREB1
IGLL5
IGLL1
NEFH
ISX
RAC2
LGALS1
KDELR3
NPTXR
MIRLET7BHG
LINC00898
BHLHE40
PP2D1
KAT2B
MIR4792
UBA7
ABHD14A
LINC00870
IGSF11-AS1
PODXL2
FOXL2
SIAH2
PA2G4P4
LINC00886
RSRC1
MFSD1
EIF5A2
LINC00884
TM4SF19-TCTEX1D2
PIGZ
ZNF595
CPLX1
DGKQ
IDUA
SLC26A1
MSX1
PDCL2
THEGL
PPBPP2
CXCL2
FGF5
C4orf22
HPGDS
MGST2
GYPB
MIR4276
LOC729506
MIR4458
CARD6
FBXO4
S100Z
MIR4280
PDLIM4
MIR3936
IL4
SLC23A1
TMEM173
VTRNA1-3
PRELID2
PDE6A
SNORA74B
F12
LINC00847
OR4F16
HTATSF1P2
GMPR
BTN3A3
LOC100131289
TOB2P1
TRIM39-RPP21
NCR3
MIR4646
LY6G6F
VWA7
MIR1236
DEF6
DNPH1
KCNQ5
LOC100996634
MAN1A1
HSF2
MIR3662
LOC100130476
HYMAI
ULBP2
ISPD
RPS2P32
MIR550A2
MIR550B2
UBE2D4
CHCHD2
ZNF736
MIR591
CYP3A43
FLNC
SSMEM1
STRA8
KEL
GIMAP5
ATG9B
FABP5P3
OR4F21
RPL23AP53
MIR4659A
MIR4659B
LOC728024
STAR
CA8
OSR2
ZNF572
MIR1207
LOC100288181
MAFA
SCRT1
AQP7P3
PTGER4P2-CDK2AP2P2
LOC642236
LOC100132352
LOC100133920
KLF9
LOC100132077
XPA
C9orf156
ANP32B
SUSD1
FAM225B
FAM225A
LCN2
NACC2
C8G
KLHL15
XK
PLP2
GAGE8
GAGE2A
XAGE1B
GLUD2
MAGEA10
MPP1
CLIC2

## Sheet: H1 vs. K562 cells
H1 specific promoters	Chr. Location	Position	K562 specific promoters	Chr. Location	Position
TTLL10	chr1	1109285	DDX11L1	chr1	11873
TMEM240	chr1	1475740	OR4F5	chr1	69090
MIB2	chr1	1564485	LOC729737	chr1	140566
GABRD	chr1	1950767	LOC388312	chr1	327545
PRKCZ	chr1	1981908	OR4F29	chr1	367658
PRKCZ	chr1	2036154	OR4F29	chr1	622034
MIR4251	chr1	3044538	LOC100133331	chr1	665731
ARHGEF16	chr1	3371146	AK056486	chr1	846814
ARHGEF16	chr1	3388170	PLEKHN1	chr1	901876
MEGF6	chr1	3448012	HES4	chr1	935552
MEGF6	chr1	3528059	MXRA8	chr1	1293915
KCNAB2	chr1	6086072	CCNL2	chr1	1327029
HES3	chr1	6304251	CCNL2	chr1	1328183
ACOT7	chr1	6445883	CDK11B	chr1	1647917
ESPN	chr1	6508102	NADK	chr1	1690081
TNFRSF25	chr1	6526255	AX747530	chr1	2112574
PLEKHG5	chr1	6537718	RNF207	chr1	6266188
PLEKHG5	chr1	6550654	ZBTB48	chr1	6645361
PLEKHG5	chr1	6551761	C1orf200	chr1	9714644
ERRFI1	chr1	8075752	BC038541	chr1	9747627
SLC45A1	chr1	8384389	C1orf167	chr1	11824461
SLC45A1	chr1	8390197	MTHFR	chr1	11856547
SLC2A7	chr1	9086404	NPPA-AS1	chr1	11900375
mir-34	chr1	9242451	TNFRSF1B	chr1	12227059
PEX14	chr1	10588311	VPS13D	chr1	12469883
Mir_584	chr1	10744633	KAZN	chr1	15256295
CASZ1	chr1	10856733	SPATA21	chr1	16763919
C1orf127	chr1	11042094	ACTL8	chr1	18081807
PTCHD2	chr1	11561046	UBR4	chr1	19408140
DHRS3	chr1	12656106	UBR4	chr1	19505714
AADACL3	chr1	12776117	PLA2G2C	chr1	20501687
LRRC38	chr1	13840242	UBXN10	chr1	20512577
PDPN	chr1	13911966	UBXN10	chr1	20517054
PRDM2	chr1	14026734	RAP1GAP	chr1	21946543
KAZN	chr1	14925212	RAP1GAP	chr1	21995856
FHAD1	chr1	15573767	E2F2	chr1	23857712
AGMAT	chr1	15911605	RHD	chr1	25598980
FBLIM1	chr1	16083153	RHCE	chr1	25747363
FBLIM1	chr1	16085254	MTFR1L	chr1	26149020
EPHA2	chr1	16482582	LOC646471	chr1	26150097
ARHGEF19	chr1	16539104	TRIM63	chr1	26394125
CROCCP3	chr1	16819196	FAM110D	chr1	26487782
TRNA_Asn	chr1	16847153	RPS6KA1	chr1	26869652
TRNA_Asn	chr1	16858966	ARID1A	chr1	27097609
NBPF1	chr1	16918808	ARID1A	chr1	27099305
MST1P2	chr1	16973907	ZDHHC18	chr1	27158508
MST1L	chr1	17086552	NR0B2	chr1	27240567
TRNA_Asn	chr1	17201957	PTAFR	chr1	28477532
PADI2	chr1	17445948	MIR4420	chr1	31212079
PADI1	chr1	17566189	LAPTM5	chr1	31230683
PADI6	chr1	17698740	PHC2	chr1	33815499
ARHGEF10L	chr1	17846826	AGO1	chr1	36335408
ARHGEF10L	chr1	17866329	AGO1	chr1	36360722
ARHGEF10L	chr1	17907047	SH3D21	chr1	36784671
ARHGEF10L	chr1	17914910	ZC3H12A	chr1	37945750
ARHGEF10L	chr1	17941582	SNORA63	chr1	38349908
ARHGEF10L	chr1	17944810	GJA9	chr1	39341770
PAX7	chr1	18957499	BMP8B	chr1	40254533
RNF186	chr1	20141771	SMAP2	chr1	40859016
VWA5B1	chr1	20617411	SMAP2	chr1	40862471
AX747766	chr1	21604868	SCMH1	chr1	41625605
LOC100506801	chr1	21619782	SCMH1	chr1	41627104
ALPL	chr1	21835857	ERMAP	chr1	43291248
ALPL	chr1	21877771	ERMAP	chr1	43295585
MIR4253	chr1	23189719	KLF17	chr1	44514029
MYOM3	chr1	24421493	DMBX1	chr1	46972667
MYOM3	chr1	24438665	MKNK1-AS1	chr1	47004367
IFNLR1	chr1	24513765	LINC00853	chr1	47644921
RCAN3	chr1	24834083	JA375062	chr1	47691655
RCAN3	chr1	24840803	TAL1	chr1	47695443
NCMAP	chr1	24882566	FOXD2	chr1	47901688
RUNX3	chr1	25256770	CDKN2C	chr1	51433607
STMN1	chr1	26219098	CDKN2C	chr1	51435641
C1orf172	chr1	27286901	TTC39A	chr1	51787938
XKR8	chr1	28286503	ZYG11A	chr1	53308182
OPRD1	chr1	29138653	LEPR	chr1	65991371
NKAIN1	chr1	31712734	IL23R	chr1	67604589
FABP3	chr1	31845923	IL23R	chr1	67673298
TINAGL1	chr1	32043745	DIRAS3	chr1	68512980
HCRTR1	chr1	32083300	ZRANB2-AS1	chr1	71512188
COL16A1	chr1	32169768	PTGER3	chr1	71513491
MIR4254	chr1	32224336	MSH4	chr1	76262555
MTMR9LP	chr1	32706265	USP33	chr1	78194397
ZBTB8B	chr1	32930657	LOC339524	chr1	87458689
ZBTB8A	chr1	33004771	LOC339524	chr1	87595447
KIAA1522	chr1	33231234	GBP2	chr1	89591799
ZNF362	chr1	33722173	AK022898	chr1	91317175
LOC402779	chr1	34334556	TGFBR3	chr1	92371559
C1orf94	chr1	34632623	AX746627	chr1	94317792
C1orf94	chr1	34642552	TMEM56	chr1	95558072
GJB5	chr1	35220647	SLC35A3	chr1	100459157
GJB3	chr1	35246789	CDC14A	chr1	100810583
GJB3	chr1	35247910	BC045807	chr1	101538215
GJA4	chr1	35259814	BC051808	chr1	108816311
KIAA0319L	chr1	35936561	BC051808	chr1	108963310
OSCP1	chr1	36916086	KIAA1324	chr1	109740095
GRIK3	chr1	37499844	SORT1	chr1	109935979
EPHA10	chr1	38230824	DQ574855	chr1	110603303
MIR3659	chr1	38554902	DENND2D	chr1	111743325
RIMKLA	chr1	42846467	PTPN22	chr1	114414375
CCDC30	chr1	42929024	BCL2L15	chr1	114430169
CCDC30	chr1	43000559	ATP1A1	chr1	116925991
CLDN19	chr1	43205925	U6	chr1	116956491
FAM183A	chr1	43613593	CD58	chr1	117087226
TIE1	chr1	43766565	CR936796	chr1	142618798
ARTN	chr1	44398991	DQ579288	chr1	142660105
KLF17	chr1	44584521	DQ586768	chr1	142672219
RNF220	chr1	44889495	ANKRD20A12P	chr1	142713605
MIR5584	chr1	45011164	BC071797	chr1	142803530
HPDL	chr1	45792544	DQ590126	chr1	142851424
FAAH	chr1	46859938	DQ592442	chr1	142853227
ATPAF1	chr1	47131550	BC053679	chr1	142888797
CYP4X1	chr1	47489239	BC029473	chr1	142890670
TRABD2B	chr1	48462562	AK056396	chr1	143119060
BEND5	chr1	49242547	DQ586768	chr1	143168675
ELAVL4	chr1	50571963	DQ590126	chr1	143289092
EPS15	chr1	51887793	DQ587539	chr1	143402313
PODN	chr1	53527723	DQ590126	chr1	143403583
CDCP2	chr1	54618679	DQ596206	chr1	143419286
ACOT11	chr1	55007929	DQ590126	chr1	143431397
ACOT11	chr1	55013806	BC070106	chr1	143467651
TRNA_Lys	chr1	55423614	BC073801	chr1	144596310
TMEM61	chr1	55446464	PDE4DIP	chr1	144894125
PPAP2B	chr1	57045257	PDE4DIP	chr1	144997111
PRKAA2	chr1	57110989	BC065231	chr1	145004780
C1orf168	chr1	57285369	BX647792	chr1	145013718
DAB1	chr1	57888872	HFE2	chr1	145413190
DAB1	chr1	58716211	LIX1L	chr1	145477084
MYSM1	chr1	59156089	NBPF15	chr1	148558187
HSD52	chr1	59612479	NBPF15	chr1	148560846
FGGY	chr1	59775749	AX747534	chr1	149765367
HOOK1	chr1	60282303	SV2A	chr1	149878523
C1orf87	chr1	60539442	VPS45	chr1	150049266
INADL	chr1	62208148	ECM1	chr1	150480486
INADL	chr1	62271119	MIR4257	chr1	150524404
U6	chr1	62318170	CTSS	chr1	150738433
INADL	chr1	62417925	TCHH	chr1	152087930
INADL	chr1	62439039	S100A5	chr1	153514241
L1TD1	chr1	62660473	AQP10	chr1	154293591
KANK4	chr1	62729096	ZBTB7B	chr1	154986923
KANK4	chr1	62785083	EFNA3	chr1	155051347
DOCK7	chr1	62944675	AK308965	chr1	155105263
ALG6	chr1	63876816	GON4L	chr1	155736500
PGM1	chr1	64088886	INSRR	chr1	156828712
ROR1	chr1	64239689	NTRK1	chr1	156830670
Mir_544	chr1	64262128	AK057438	chr1	157895763
BC040909	chr1	64577888	SPTA1	chr1	158656506
AK096291	chr1	64636980	IFI16	chr1	158979681
CACHD1	chr1	64936475	AIM2	chr1	159046647
CACHD1	chr1	65029359	DARC	chr1	159173802
MIR4794	chr1	65045529	SLAMF6	chr1	160493052
CACHD1	chr1	65130348	CD84	chr1	160549306
AK026777	chr1	65154981	FCGR2A	chr1	161475204
PDE4B	chr1	66797792	FCGR2C	chr1	161551128
PDE4B	chr1	66820069	TRNA_Asn	chr1	161591464
SGIP1	chr1	67109226	FCGR2B	chr1	161632904
SGIP1	chr1	67136677	FCRLA	chr1	161676761
SGIP1	chr1	67160376	FCRLB	chr1	161695701
TCTEX1D1	chr1	67218139	C1orf226	chr1	162351519
WLS	chr1	68698284	SH2D1B	chr1	162381928
NEGR1-IT1	chr1	72302695	RCSD1	chr1	167599473
NEGR1	chr1	72748405	MIR557	chr1	168344761
C1orf173	chr1	75139422	KIFAP3	chr1	170038056
LHX8	chr1	75595910	PIGC	chr1	172411762
LHX8	chr1	75600566	FASLG	chr1	172628184
ELTD1	chr1	79472495	SLC9C2	chr1	173572233
LPHN2	chr1	81771844	SOAT1	chr1	179262848
LPHN2	chr1	82165454	IER5	chr1	181057637
LPHN2	chr1	82266081	RNASEL	chr1	182556105
Mir_544	chr1	82312940	NPL	chr1	182758583
LPHN2	chr1	82415872	SnoU109	chr1	193026545
LPHN2	chr1	82435997	TROVE2	chr1	193038145
LPAR3	chr1	85358896	CFH	chr1	196621007
WDR63	chr1	85527992	DENND1B	chr1	197744623
MIR4423	chr1	85599476	PTPN7	chr1	202127577
DDAH1	chr1	85870180	PTPN7	chr1	202129119
DDAH1	chr1	86044046	PTPN7	chr1	202130716
ODF2L	chr1	86862025	PTPRVP	chr1	202137178
5S_rRNA	chr1	87919056	ATP2B4	chr1	203651869
PKN2	chr1	89246721	RASSF5	chr1	206730491
GBP3	chr1	89488549	MAPKAPK2	chr1	206858364
GBP6	chr1	89829435	C1orf116	chr1	207196370
EPHX4	chr1	92495532	CR1L	chr1	207818457
MTF2	chr1	93575786	CR1L	chr1	207850733
BCAR3	chr1	94079702	LOC148696	chr1	207991723
MIG7	chr1	94240930	PLXNA2	chr1	208392095
ABCA4	chr1	94586705	SMYD2	chr1	214454564
SLC44A3	chr1	95290048	SLC30A10	chr1	220101993
CNN3	chr1	95391337	DUSP10	chr1	221910802
Mir_548	chr1	95970615	TLR5	chr1	223316624
BC067883	chr1	95975895	CAPN2	chr1	223889294
LOC729987	chr1	98676266	CAPN2	chr1	223900118
SNX7	chr1	99127235	BC039356	chr1	227581291
VCAM1	chr1	101185195	GUK1	chr1	228332403
OLFM3	chr1	102312600	HIST3H3	chr1	228613026
OLFM3	chr1	102462790	MIR4666A	chr1	228649774
COL11A1	chr1	103574052	DUSP5P1	chr1	228780393
NTNG1	chr1	107937775	SPHAR	chr1	229440128
VAV3	chr1	108231126	FAM89A	chr1	231175995
TRNA_Pseudo	chr1	108496345	EGLN1	chr1	231556057
GPR61	chr1	110082493	BC016972	chr1	235099746
GSTM1	chr1	110230417	EDARADD	chr1	236557679
SLC16A4	chr1	110933704	LOC731275	chr1	243265046
PROK1	chr1	110993787	TRIM58	chr1	248020500
KCNA2	chr1	111148975	ZNF692	chr1	249150234
KCNA3	chr1	111217655	LINC00200	chr10	1205707
PIFO	chr1	111889194	LINC00701	chr10	2357268
RAP1A	chr1	112085054	BC037918	chr10	3360886
LOC643355	chr1	112533189	AKR1E2	chr10	4868368
WNT2B	chr1	113051369	AKR1C3	chr10	5119972
OLFML3	chr1	114522029	TUBAL3	chr10	5446793
SYT6	chr1	114695062	FBXO18	chr10	5936348
SYT6	chr1	114696472	PROSER2-AS1	chr10	11936709
TSPAN2	chr1	115632121	ST8SIA6-AS1	chr10	17428934
NGF	chr1	115880857	ST8SIA6	chr10	17496254
NHLH2	chr1	116380993	COMMD3	chr10	22605311
SLC22A15	chr1	116519118	BMI1	chr10	22610138
MAB21L3	chr1	116654375	SPAG6	chr10	22675682
Mir_544	chr1	117134827	7SK	chr10	25197741
IGSF3	chr1	117150953	ENKUR	chr10	25351208
VTCN1	chr1	117746458	ZNF33BP1	chr10	38084103
Metazoa_SRP	chr1	117786130	LOC441666	chr10	42863493
PHGDH	chr1	120254418	AK123067	chr10	43187207
PHGDH	chr1	120262249	ZNF32-AS3	chr10	44124264
EMBP1	chr1	121260909	GDF2	chr10	48416853
TRNA_Asn	chr1	144301610	BC043540	chr10	49687239
TRNA_Asn	chr1	144481839	ARHGAP22	chr10	49701692
PDE4DIP	chr1	144932032	C10orf128	chr10	50386446
NOTCH2NL	chr1	145224596	C10orf128	chr10	50396407
TRNA_Asn	chr1	145979107	C10orf71	chr10	50507186
5S_rRNA	chr1	146124160	NCOA4	chr10	51576284
TRNA_Pseudo	chr1	146550177	SGMS1	chr10	52100224
BCL9	chr1	147013181	RNase_MRP	chr10	52345463
BCL9	chr1	147083376	ANK3	chr10	61894116
ACP6	chr1	147142634	HK1	chr10	71075609
GJA5	chr1	147245484	PRF1	chr10	72362531
TRNA_Asn	chr1	147520840	ADAMTS14	chr10	72432558
5S_rRNA	chr1	147665992	CDH23	chr10	73472360
AK091688	chr1	147691166	C10orf54	chr10	73533337
TRNA_Asn	chr1	147719028	CDH23	chr10	73556612
TRNA_His	chr1	147774916	ANAPC16	chr10	73621146
TRNA_Asn	chr1	148000804	SYNPO2L	chr10	75410787
TRNA_Asn	chr1	148248114	SYNPO2L	chr10	75415832
TRNA_Asn	chr1	148598387	NDST2	chr10	75566669
TRNA_Asn	chr1	148760429	NDST2	chr10	75567909
BC023516	chr1	149287450	VCL	chr10	75754950
TRNA_Asn	chr1	149326345	DUSP13	chr10	76868970
TRNA_Glu	chr1	149334271	ZCCHC24	chr10	81203928
TRNA_Asn	chr1	149615690	BEND3P3	chr10	81442730
TRNA_Pseudo	chr1	149672976	GHITM	chr10	85902401
TRNA_Asn	chr1	149711871	NUTM2A	chr10	88985204
TRNA_Glu	chr1	149719801	NUTM2A-AS1	chr10	89068341
SV2A	chr1	149889434	LINC00865	chr10	91589249
CA14	chr1	150230217	PCGF5	chr10	92922768
CTSK	chr1	150780917	LOC100188947	chr10	93371217
BNIPL	chr1	151009028	HHEX	chr10	94449680
HV592953	chr1	151266582	EXOC6	chr10	94590934
CGN	chr1	151483861	EXOC6	chr10	94608224
TUFT1	chr1	151512780	MIR3157	chr10	97824156
MIR554	chr1	151518271	ENTPD1-AS1	chr10	97849992
RIIAD1	chr1	151694012	KAZALD1	chr10	102822259
RORC	chr1	151798553	FKSG40	chr10	102826055
C2CD4D	chr1	151813033	ELOVL3	chr10	103986142
LOR	chr1	153233425	MIR146B	chr10	104196268
S100A16	chr1	153585514	TMEM180	chr10	104227914
NPR1	chr1	153651163	SH3PXD2A	chr10	105428432
NPR1	chr1	153652629	ADD3	chr10	111756107
SLC27A3	chr1	153747767	RBM20	chr10	112404154
CHRNB2	chr1	154540256	HABP2	chr10	115310589
KCNN3	chr1	154840795	SFXN4	chr10	120920657
KCNN3	chr1	154842754	RGS10	chr10	121296045
RAB25	chr1	156030965	HMX3	chr10	124895566
SEMA4A	chr1	156119734	UROS	chr10	127505201
PAQR6	chr1	156217908	LOC619207	chr10	135267431
KIRREL	chr1	157963062	LOC100133161	chr11	131920
KIRREL	chr1	158045902	LOC100133161	chr11	133778
KIRREL	chr1	158056385	NLRP6	chr11	278569
hCG_1995134	chr1	158066315	PKP3	chr11	392598
CD1C	chr1	158259562	RNH1	chr11	503570
OR10K2	chr1	158390656	EFCAB4A	chr11	826156
IFI16	chr1	158969757	MRPL23-AS1	chr11	2011150
TRNA	chr1	159111474	STIM1	chr11	4079978
CADM3	chr1	159141376	OR51T1	chr11	4903048
IGSF9	chr1	159915386	OR52A5	chr11	5153872
ATP1A2	chr1	160085519	OR52A1	chr11	5173599
ATP1A2	chr1	160093732	OR52Z1	chr11	5199783
ATP1A4	chr1	160136317	HBB	chr11	5248301
CASQ1	chr1	160160284	HBD	chr11	5255858
AK093299	chr1	160178659	HBBP1	chr11	5264822
ITLN2	chr1	160924589	HBG1	chr11	5271087
F11R	chr1	161008774	HBG2	chr11	5276395
MIR4654	chr1	162126896	HBE1	chr11	5291386
RGS5	chr1	163172963	OR51B4	chr11	5323176
5S_rRNA	chr1	163438395	OR51B6	chr11	5372737
PBX1	chr1	164528596	OR51I1	chr11	5462783
PBX1	chr1	164558765	OR52D1	chr11	5509914
AX748175	chr1	164595272	OR52B6	chr11	5602106
LRRC52	chr1	165513477	DNHD1	chr11	6577912
TADA1	chr1	166832453	DNHD1	chr11	6580131
DUSP27	chr1	167064070	DNHD1	chr11	6589285
POU2F1	chr1	167298280	GVINP1	chr11	6767670
POU2F1	chr1	167341153	NRIP3	chr11	9025596
CCDC181	chr1	169396670	AMPD3	chr11	10482677
CCDC181	chr1	169429907	AK056982	chr11	10920824
PRRX1	chr1	170633312	MICAL2	chr11	12132137
FMO6P	chr1	171106878	LOC100506305	chr11	13011095
FMO2	chr1	171154387	SOX6	chr11	16430430
FMO1	chr1	171227095	NCR3LG1	chr11	17373308
7SK	chr1	171964791	KCNA4	chr11	30034225
MIR3120	chr1	172107947	LMO2	chr11	33886697
DNM3OS	chr1	172113975	LMO2	chr11	33913836
C1orf105	chr1	172389827	LDLRAD3	chr11	36119876
DQ593451	chr1	173867684	RAG1	chr11	36537013
GPR52	chr1	174418334	CHRM4	chr11	46408107
RABGAP1L	chr1	174769034	SPI1	chr11	47400127
RABGAP1L	chr1	174843523	LOC441601	chr11	50257633
RABGAP1L	chr1	174844655	AK096987	chr11	56615953
TNN	chr1	175036993	APLNR	chr11	57004927
TNN	chr1	175046519	PRG2	chr11	57158130
TNR	chr1	175712752	PRG2	chr11	57191532
SCARNA3	chr1	175937676	ZDHHC5	chr11	57448950
ASTN1	chr1	177001985	STX3	chr11	59554509
ASTN1	chr1	177134024	MS4A2	chr11	59856136
SEC16B	chr1	177917779	MS4A13	chr11	60282885
SEC16B	chr1	177930027	PTGDR2	chr11	60621195
SEC16B	chr1	177953553	PTGDR2	chr11	60623444
RASAL2	chr1	178310605	DAK	chr11	61105412
C1orf220	chr1	178511930	DDB1	chr11	61110047
ANGPTL1	chr1	178838445	MYRF	chr11	61520120
ANGPTL1	chr1	178840215	MYRF	chr11	61522860
NPHS2	chr1	179545084	FADS1	chr11	61581006
KIAA1614	chr1	180882312	RAB3IL1	chr11	61685081
ZNF648	chr1	182030847	RAB3IL1	chr11	61687741
RGSL1	chr1	182419255	ASRGL1	chr11	62160046
RGS8	chr1	182641064	SCGB1A1	chr11	62186506
RGS8	chr1	182642067	AHNAK	chr11	62314332
LAMC1	chr1	182992594	RARRES3	chr11	63304272
LAMC2	chr1	183155173	FLRT1	chr11	63883739
NMNAT2	chr1	183248417	FERMT3	chr11	63974151
NMNAT2	chr1	183259878	EHD1	chr11	64623332
NMNAT2	chr1	183274009	BATF2	chr11	64764517
NMNAT2	chr1	183387634	SPDYC	chr11	64937706
RGL1	chr1	183774274	SLC25A45	chr11	65151172
C1orf21	chr1	184356149	MascRNA_menRNA	chr11	65213011
AF508906	chr1	185597620	LTBP3	chr11	65312102
HMCN1	chr1	185703682	LTBP3	chr11	65314171
HMCN1	chr1	185926200	LTBP3	chr11	65316569
PTGS2	chr1	186649559	U7	chr11	65318368
PLA2G4A	chr1	186798031	EHBP1L1	chr11	65343508
KCNT2	chr1	196311379	KCNK7	chr11	65363467
KCNT2	chr1	196577499	MIR4690	chr11	65403780
CRB1	chr1	197237333	CCDC85B	chr11	65657874
CRB1	chr1	197382958	FOSL1	chr11	65667997
MIR181A1HG	chr1	198906558	SPTBN2	chr11	66496318
NR5A2	chr1	199996729	LOC100130987	chr11	67085309
NR5A2	chr1	200008657	7SK	chr11	67129884
NR5A2	chr1	200011952	NDUFV1	chr11	67376022
U6	chr1	200023188	ACY3	chr11	67418130
LINC00862	chr1	200342920	TCIRG1	chr11	67810412
EU250746	chr1	200380927	CPT1A	chr11	68609399
GPR25	chr1	200842082	MYEOV	chr11	69061621
C1orf106	chr1	200860626	CTTN	chr11	70266505
C1orf106	chr1	200863948	FOLR3	chr11	71846770
ASCL5	chr1	201084500	FOLR1	chr11	71903172
PKP1	chr1	201252579	FOLR2	chr11	71927818
TNNT2	chr1	201346828	C2CD3	chr11	73796931
LAD1	chr1	201368669	KCNE3	chr11	74173198
MIR5191	chr1	201688635	XRRA1	chr11	74656130
ELF3	chr1	201977072	Mir_548	chr11	74663268
ELF3	chr1	201979689	OR2AT4	chr11	74800758
GPR37L1	chr1	202092028	SLCO2B1	chr11	74811539
LGR6	chr1	202183282	GDPD5	chr11	75190533
U6	chr1	202379335	UVRAG	chr11	75826943
SYT2	chr1	202612581	GAB2	chr11	78052926
SYT2	chr1	202679551	PICALM	chr11	85718626
PPFIA4	chr1	203014495	PIWIL4	chr11	94300473
PPFIA4	chr1	203020310	MIR1260B	chr11	96074601
PPFIA4	chr1	203025911	JRKL-AS1	chr11	96240041
CHI3L1	chr1	203155922	ARHGAP42	chr11	100845189
PRELP	chr1	203444882	U6	chr11	102184452
OPTC	chr1	203463270	C11orf1	chr11	111751499
Mir_544	chr1	203968471	NNMT	chr11	114166534
LINC00303	chr1	204010392	SIK3	chr11	116732099
SOX13	chr1	204042245	CD3D	chr11	118213459
SOX13	chr1	204082042	KMT2A	chr11	118339489
SOX13	chr1	204085192	PHLDB1	chr11	118477212
ETNK2	chr1	204116083	HMBS	chr11	118958696
ETNK2	chr1	204121307	C2CD2L	chr11	118978092
KISS1	chr1	204165619	MCAM	chr11	119187840
GOLT1A	chr1	204183220	OAF	chr11	120081746
PLEKHA6	chr1	204226997	OR10D3	chr11	124055974
PIK3C2B	chr1	204463852	OR8G2	chr11	124095397
NFASC	chr1	204797781	OR8G1	chr11	124120422
NFASC	chr1	204981852	FEZ1	chr11	125359673
LEMD1-AS1	chr1	205342379	IQSEC3	chr12	186541
LEMD1	chr1	205391214	LINC00942	chr12	1609656
AK095633	chr1	205425185	WNT5B	chr12	1683822
CDK18	chr1	205473683	FBXL14	chr12	1703331
CDK18	chr1	205491556	WNT5B	chr12	1726221
CDK18	chr1	205492610	EFCAB4B	chr12	3862366
MFSD4	chr1	205548757	LTBR	chr12	6493198
SLC45A3	chr1	205631254	LPAR5	chr12	6740815
SLC45A3	chr1	205632746	LPAR5	chr12	6745297
AVPR1B	chr1	206224282	AK097957	chr12	6957970
MIR205HG	chr1	209602167	RBP5	chr12	7281466
MIR205	chr1	209605477	C3AR1	chr12	8218955
SYT14	chr1	210111518	FAM90A1	chr12	8380214
SERTAD4	chr1	210406194	CD69	chr12	9913497
SERTAD4-AS1	chr1	210407466	ART4	chr12	14996413
SERTAD4	chr1	210411129	SYT10	chr12	33592754
HHAT	chr1	210612926	C12orf40	chr12	40019971
TRAF5	chr1	211519705	YAF2	chr12	42632154
ATF3	chr1	212788359	SCAF11	chr12	46385903
BC171896	chr1	214656819	MIR4698	chr12	47581594
PTPN14	chr1	214725024	AX747844	chr12	47601754
Mir_598	chr1	216825011	OR10AD1	chr12	48597075
ESRRG	chr1	216896814	DDN	chr12	49393088
ESRRG	chr1	216978709	DQ589802	chr12	49469480
ESRRG	chr1	217113015	C1QL4	chr12	49730971
ESRRG	chr1	217311097	CELA1	chr12	51740463
MARK1	chr1	220701567	KRT2	chr12	53045959
C1orf115	chr1	220863627	KRT3	chr12	53189892
MARC2	chr1	220921675	DD413682	chr12	53548176
MARC1	chr1	220960038	CSAD	chr12	53558277
FAM177B	chr1	222910557	CSAD	chr12	53572380
DISP1	chr1	222988430	ITGB7	chr12	53594969
TLR5	chr1	223308206	AMHR2	chr12	53817638
C1orf65	chr1	223566714	AMHR2	chr12	53818865
MIR320B2	chr1	224444843	HOXC10	chr12	54378945
CNIH3	chr1	224804178	MIR196A2	chr12	54385521
ENAH	chr1	225703099	HOXC9	chr12	54393876
ENAH	chr1	225755116	HOXC6	chr12	54410641
ENAH	chr1	225840845	HOXC6	chr12	54422193
AK124056	chr1	225888305	LOC100240735	chr12	54475607
EPHX1	chr1	226013001	LOC100240734	chr12	54495992
C1orf95	chr1	226736500	MIR148B	chr12	54730999
ACTA1	chr1	229569843	GTSF1	chr12	54867386
PGBD5	chr1	230561674	NCKAP1L	chr12	54891494
AGT	chr1	230850336	NCKAP1L	chr12	54892567
CAPN9	chr1	230883129	TESPA1	chr12	55375622
DISC1	chr1	231762560	TESPA1	chr12	55378530
PCNXL2	chr1	233388433	ITGA7	chr12	56106089
PCNXL2	chr1	233431459	IKZF4	chr12	56411921
KIAA1804	chr1	233511528	IKZF4	chr12	56418523
SLC35F3	chr1	234040678	ARHGAP9	chr12	57871728
ARID4B	chr1	235403766	BC073932	chr12	58011828
RYR2	chr1	237205701	SLC26A10	chr12	58017814
RYR2	chr1	237494177	JA611266	chr12	58034965
RYR2	chr1	237838030	2018-03-09	chr12	58148880
TRNA_Pseudo	chr1	238105861	2018-03-09	chr12	58151269
LOC339535	chr1	238649317	LOC100506844	chr12	58329947
CHRM3	chr1	239549864	LYZ	chr12	69742133
GREM2	chr1	240775462	BC031864	chr12	70861864
RGS7	chr1	241372018	LOC100507377	chr12	74686411
RGS7	chr1	241519126	AK130911	chr12	94131599
RGS7	chr1	241520478	APAF1	chr12	99065312
PLD5	chr1	242612784	CHPT1	chr12	102091416
PLD5	chr1	242687998	MTERFD3	chr12	107372492
SDCCAG8	chr1	243456392	MTERFD3	chr12	107378993
LOC339529	chr1	244080703	SELPLG	chr12	109025854
ZBTB18	chr1	244214560	SELPLG	chr12	109027670
C1orf101	chr1	244617678	USP30-AS1	chr12	109491770
C1orf101	chr1	244624672	C12orf76	chr12	110503838
KIF26B	chr1	245674303	C12orf76	chr12	110511439
LOC149134	chr1	246952918	VPS29	chr12	110937351
SNORD112	chr1	246970416	SLC24A6	chr12	113772925
DIP2C	chr10	415907	SDSL	chr12	113860215
DIP2C	chr10	419130	AK096932	chr12	114211488
MIR5699	chr10	687718	MAP1LC3B2	chr12	116997185
DIP2C	chr10	735608	TAOK3	chr12	118797412
ADARB2	chr10	1246331	7SK	chr12	120069191
ADARB2	chr10	1779670	VPS37B	chr12	123380712
LINC00705	chr10	4698347	PITPNM2	chr12	123635285
AKR1C2	chr10	5060225	RILPL2	chr12	123921264
ITIH5	chr10	7708961	SNRNP35	chr12	123944385
SFTA1P	chr10	10836877	MIR3908	chr12	124020955
CELF2	chr10	11047258	AX721264	chr12	125420441
CELF2	chr10	11059892	LINC00944	chr12	127256808
LOC283070	chr10	12875132	BC032874	chr12	127544942
CCDC3	chr10	13091941	BC073948	chr12	129594241
UCMA	chr10	13276328	FBRSL1	chr12	133067156
SEPHS1	chr10	13380881	DQ586768	chr13	19319719
FRMD4A	chr10	14014369	ANKRD20A9P	chr13	19446109
FRMD4A	chr10	14050160	CRYL1	chr13	21100012
FRMD4A	chr10	14372866	SOHLH2	chr13	36788752
FAM107B	chr10	14590627	LCP1	chr13	46742699
FAM107B	chr10	14646417	LCP1	chr13	46756459
FAM171A1	chr10	15413058	LRRC63	chr13	46786082
ITGA8	chr10	15761770	SNORD112	chr13	50892281
Mir_384	chr10	17181919	ATP7B	chr13	52553127
CACNB2	chr10	18549583	AK057471	chr13	64650144
CACNB2	chr10	18629613	POU4F1	chr13	79177695
CACNB2	chr10	18689512	ABCC4	chr13	95953687
C10orf112	chr10	19778022	MIR623	chr13	100008384
PLXDC2	chr10	20105371	AK123584	chr13	100148992
PLXDC2	chr10	20432223	MYO16	chr13	109248499
C10orf113	chr10	21435488	COL4A2-AS1	chr13	111160526
LOC100130992	chr10	22541000	LINC00346	chr13	111522655
PTF1A	chr10	23481459	ADPRHL1	chr13	114103457
C10orf67	chr10	23633772	GAS6-AS1	chr13	114518582
KIAA1217	chr10	23983674	BX248778	chr14	19650031
KIAA1217	chr10	24497719	LOC101101776	chr14	19681016
KIAA1217	chr10	24528123	LINC00516	chr14	19894368
KIAA1217	chr10	24544256	BC017398	chr14	19913315
U6	chr10	26108355	BC016035	chr14	19925333
MYO3A	chr10	26223001	OR4K5	chr14	20388765
MYO3A	chr10	26224672	OR4K14	chr14	20483352
GAD2	chr10	26505235	OR4K13	chr14	20502917
APBB1IP	chr10	26727265	OR4K17	chr14	20585565
AK125237	chr10	27547690	OR4N5	chr14	20611894
MKX	chr10	28034778	OR11G2	chr14	20665494
MPP7	chr10	28527664	OR11H6	chr14	20691868
MPP7	chr10	28571067	TCRDV2	chr14	22928088
MPP7	chr10	28591995	C14orf93	chr14	23479360
SVIL	chr10	29785447	C14orf119	chr14	23566867
MIR604	chr10	29834026	SLC7A8	chr14	23599352
SVIL	chr10	29844037	HOMEZ	chr14	23768747
MIR938	chr10	29891275	NRL	chr14	24553832
SVIL	chr10	30024730	LTB4R	chr14	24782312
SVIL	chr10	30025864	KLHDC1	chr14	50159822
KIAA1462	chr10	30404420	BC068095	chr14	50469007
LYZL2	chr10	30918647	SAMD4A	chr14	55221505
Metazoa_SRP	chr10	33577529	JKAMP	chr14	59953911
LINC00838	chr10	34061608	KCNH5	chr14	63568584
AX765719	chr10	34398808	Mir_548	chr14	65295308
PARD3	chr10	34673182	MIR4706	chr14	65511405
PARD3	chr10	34715659	LINC00238	chr14	66953108
PARD3	chr10	34885385	RDH12	chr14	68184514
PARD3	chr10	35104253	AK055876	chr14	73929128
RASGEF1A	chr10	43725187	MIR4505	chr14	74225449
CXCL12	chr10	44880545	ELMSAN1	chr14	74253896
OR13A1	chr10	45803015	ENTPD5	chr14	74482633
PTPN20A	chr10	46620058	ADCK1	chr14	78325397
SYT15	chr10	46970601	ADCK1	chr14	78389574
GPRIN2	chr10	46993545	U6	chr14	88462792
NPY4R	chr10	47083533	EVL	chr14	100531750
ANXA8	chr10	47168730	AX747103	chr14	100608255
ANXA8	chr10	48260620	MIR4309	chr14	103005980
PTPN20B	chr10	48806985	EXOC3L4	chr14	103566480
FRMPD2	chr10	49459800	ADSSL1	chr14	105196227
LRRC18	chr10	50143242	LINC00221	chr14	106938454
ERCC6	chr10	50714526	BC107108	chr15	20362687
AK022382	chr10	52388909	DQ571479	chr15	21334457
PRKG1	chr10	52834233	WHAMMP3	chr15	23205207
MIR605	chr10	53059332	WHAMMP3	chr15	23208357
PRKG1	chr10	53806623	WHAMMP2	chr15	28982728
PCDH15	chr10	57387702	LOC646278	chr15	29077525
MIR3924	chr10	59064319	GOLGA6L7P	chr15	29093821
BICC1	chr10	60272903	LOC100996255	chr15	32828959
ANK3	chr10	62149634	MEIS2	chr15	37390562
ANK3	chr10	62332714	MEIS2	chr15	37393500
ANK3	chr10	62493284	ITPKA	chr15	41786055
TMEM26	chr10	63174871	LTK	chr15	41806085
C10orf107	chr10	63422718	EPB42	chr15	43513323
ARID5B	chr10	63808969	MAP1A	chr15	43809805
RTKN2	chr10	63996022	PPIP5K1	chr15	43863774
RTKN2	chr10	64028466	SLC27A2	chr15	50483197
ZNF365	chr10	64133915	USP50	chr15	50838902
JMJD1C	chr10	64968561	LYSMD2	chr15	52030320
LRRTM3	chr10	68685791	ALDH1A2	chr15	58306295
CTNNA3	chr10	69425416	ALDH1A2	chr15	58358121
U6	chr10	69568259	LIPC	chr15	58702774
MYPN	chr10	69865873	BC034927	chr15	58813509
7SK	chr10	69917835	USP3	chr15	63796709
PBLD	chr10	70066660	hCG_2003567	chr15	66874527
COL13A1	chr10	71561643	SMAD3	chr15	67418053
TYSND1	chr10	71906496	NRG4	chr15	76303627
CR627373	chr10	72183685	NRG4	chr15	76304785
NODAL	chr10	72201465	ISL2	chr15	76629146
PALD1	chr10	72238563	CTSH	chr15	79237420
UNC5B	chr10	72972291	BCL2A1	chr15	80263643
UNC5B-AS1	chr10	72977985	FAH	chr15	80448292
MIR4676	chr10	74480786	C15orf26	chr15	81391748
C10orf11	chr10	77542518	DQ601279	chr15	82735847
KCNMA1	chr10	78870101	DQ586415	chr15	82748350
AX748385	chr10	79320001	DQ581594	chr15	82767744
KCNMA1	chr10	79397577	DQ571121	chr15	82991566
AK125684	chr10	79626632	DQ601279	chr15	83112372
LINC00856	chr10	80008381	DQ586415	chr15	83124881
PLAC9	chr10	81892257	CPEB1	chr15	83298953
ANXA11	chr10	81931076	LOC283693	chr15	83408532
NRG3	chr10	83635069	FSD2	chr15	83474806
DD413707	chr10	86150917	DQ601279	chr15	84839713
Mir_544	chr10	86623014	LOC100505679	chr15	84841241
FAM35A	chr10	88917804	LOC440300	chr15	84860599
PAPSS2	chr10	89419475	DQ576060	chr15	85047245
PAPSS2	chr10	89420711	PDE8A	chr15	85525204
RNLS	chr10	90343082	PDE8A	chr15	85663421
STAMBPL1	chr10	90639943	NTRK3-AS1	chr15	88795960
STAMBPL1	chr10	90645289	MRPL46	chr15	89009004
BC069782	chr10	90667927	MIR5094	chr15	90393953
AX748062	chr10	90692440	GDPGP1	chr15	90784140
ACTA2	chr10	90712580	CRTC3	chr15	91073117
FAS-AS1	chr10	90752732	BC038778	chr15	91203464
CH25H	chr10	90967071	UNC45A	chr15	91473409
LIPA	chr10	91011660	UNC45A	chr15	91493044
SLC16A12	chr10	91295313	FAM174B	chr15	93277304
Mir_584	chr10	93592201	LOC440311	chr15	95398591
AK124121	chr10	94180347	NR2F2	chr15	96869156
MYOF	chr10	95242074	NR2F2-AS1	chr15	96870590
FFAR4	chr10	95326421	NR2F2	chr15	96874110
PLCE1-AS1	chr10	96046827	LINC00923	chr15	98417659
CYP2C18	chr10	96443250	OR4F4	chr15	102463262
BC043227	chr10	96990901	DDX11L10	chr16	61554
TLL2	chr10	98273683	HBZ	chr16	202853
LOC100505540	chr10	98862512	HBA2	chr16	222845
MARVELD1	chr10	99473464	HBA1	chr16	226678
CRTAC1	chr10	99790585	HBQ1	chr16	230332
HPSE2	chr10	100995632	LUC7L	chr16	385566
CNNM1	chr10	101088855	RAB11FIP3	chr16	475667
CNNM1	chr10	101117418	NHLRC4	chr16	617031
chromosome	chr10	101286704	NHLRC4	chr16	618047
DNMBP	chr10	101673838	METRN	chr16	765172
DNMBP-AS1	chr10	101686965	MEIOB	chr16	1922179
DNMBP	chr10	101690753	RNF151	chr16	2016874
SEC31B	chr10	102279595	ABCA3	chr16	2379855
KCNIP2	chr10	103603677	ABCA17P	chr16	2389290
AS3MT	chr10	104629209	TBC1D24	chr16	2548238
NT5C2	chr10	104913384	PRSS21	chr16	2867163
NEURL	chr10	105253734	TRNA_Lys	chr16	3214938
SH3PXD2A	chr10	105496624	TRNA_Pro	chr16	3232706
SH3PXD2A	chr10	105615164	CLEC16A	chr16	11219835
COL17A1	chr10	105792048	THUMPD1	chr16	20749342
COL17A1	chr10	105845638	ACSM3	chr16	20781305
SHOC2	chr10	112723882	RBBP6	chr16	24549013
TCF7L2	chr10	114799762	APOBR	chr16	28505969
TCF7L2	chr10	114886572	SEPT1	chr16	30394171
Mir_652	chr10	114914234	MIR4518	chr16	30515239
CASP7	chr10	115469103	PRR14	chr16	30665429
MIR4483	chr10	115537813	FBRS	chr16	30675777
VWA2	chr10	115999012	AK300387	chr16	32199434
AFAP1L2	chr10	116064705	TP53TG3D	chr16	32264649
AFAP1L2	chr10	116164515	TP53TG3	chr16	32687448
ABLIM1	chr10	116251637	AK300387	chr16	32752634
ABLIM1	chr10	116286685	TP53TG3	chr16	33205584
ABLIM1	chr10	116392100	TP53TG3B	chr16	33262119
Mir_548	chr10	116447773	LOC100130700	chr16	34740840
ABLIM1	chr10	116528019	ITFG1	chr16	47493086
U6	chr10	116729327	ADCY7	chr16	50300461
ATRNL1	chr10	116853123	TEPP	chr16	58010338
GFRA1	chr10	118033126	TK2	chr16	66551118
CCDC172	chr10	118083939	CKLF	chr16	66586465
AK092331	chr10	118648195	CMTM1	chr16	66603838
KIAA1598	chr10	118733681	DQ577440	chr16	66654509
EMX2OS	chr10	119304579	TRADD	chr16	67190152
INPP5F	chr10	121578768	HSF4	chr16	67198343
FGFR2	chr10	123276986	NOL3	chr16	67204399
FGFR2	chr10	123356159	AK021876	chr16	67295830
FGFR2	chr10	123357972	AGRP	chr16	67517716
TACC2	chr10	123872553	DPEP2	chr16	68027279
TACC2	chr10	123886228	DPEP2	chr16	68033421
TACC2	chr10	123923104	DPEP2	chr16	68034489
TACC2	chr10	123951962	HYDIN	chr16	70900232
PLEKHA1	chr10	124134093	AK057218	chr16	76668894
PLEKHA1	chr10	124145584	CMIP	chr16	81528953
PLEKHA1	chr10	124151818	MIR5093	chr16	85339931
MIR3941	chr10	124176480	AK125749	chr16	87336368
ARMS2	chr10	124214178	ZFPM1	chr16	88520013
FAM24B-CUZD1	chr10	124605736	CBFA2T3	chr16	89043504
Mir_584	chr10	124862506	ZNF778	chr16	89287404
CPXM2	chr10	125651500	LOC100128881	chr16	89782935
CHST15	chr10	125851940	DQ574721	chr16	90237091
CHST15	chr10	125853123	BC071667	chr16	90244124
NKX1-2	chr10	126138550	WDR81	chr17	1633673
CTBP2	chr10	126716453	SMG6	chr17	1992055
MIR4296	chr10	126721439	P2RX1	chr17	3819960
DHX32	chr10	127569884	5S_rRNA	chr17	6890783
DOCK1	chr10	128594022	ALOX12	chr17	6912807
FAM196A	chr10	128994422	MIR497	chr17	6921341
EBF3	chr10	131762091	MPDU1	chr17	7489786
CTAGE7P	chr10	131904272	KDM6B	chr17	7743234
GLRX3	chr10	131958251	CHD3	chr17	7788122
TCERG1L	chr10	133109984	MGC12916	chr17	14207056
JAKMIP3	chr10	133957219	PMP22	chr17	15164093
TTC40	chr10	134756089	TRPV2	chr17	16318855
GPR123	chr10	134884432	PLD6	chr17	17109646
KNDC1	chr10	134973970	SMCR9	chr17	17322657
VENTX	chr10	135051407	RAI1	chr17	17584786
SIGIRR	chr11	417397	EPN2-AS1	chr17	19209574
TOLLIP	chr11	1323973	FLJ36000	chr17	21904061
TRIM22	chr11	5710816	KSR1	chr17	25904517
CCKBR	chr11	6280903	ERAL1	chr17	27184756
PRKCDBP	chr11	6341740	EVI2B	chr17	29641130
SYT9	chr11	7273180	SLFN12L	chr17	33864715
PPFIBP2	chr11	7618416	SLFN14	chr17	33885110
OR5E1P	chr11	7870597	CCL5	chr17	34207377
LOC283299	chr11	7927502	DQ592711	chr17	34242791
BC027619	chr11	8038036	LYZL6	chr17	34270703
TUB	chr11	8040790	C17orf96	chr17	36831187
TUB	chr11	8102908	MIR4734	chr17	36858584
RIC3	chr11	8160186	MLLT6	chr17	36861872
RIC3	chr11	8190590	KRT10	chr17	38978863
LMO1	chr11	8285425	TMEM99	chr17	38990768
STK33	chr11	8497371	HCRT	chr17	40337470
TRIM66	chr11	8693413	AK024535	chr17	40466880
ST5	chr11	8732778	AK092965	chr17	40468869
ST5	chr11	8740000	WNK4	chr17	40932648
ST5	chr11	8788251	TMUB2	chr17	42266389
5S_rRNA	chr11	8866809	ITGA2B	chr17	42466873
ST5	chr11	8892917	AK124465	chr17	42985615
MIR5691	chr11	9111926	FMNL1	chr17	43307970
SCUBE2	chr11	9113150	PLEKHM1	chr17	43565224
SBF2	chr11	9839208	ITGB3	chr17	45331207
U80769	chr11	9860688	PNPO	chr17	46018888
SBF2	chr11	9990092	HOXB3	chr17	46630236
SBF2	chr11	10315754	HOXB4	chr17	46655743
ADM	chr11	10326641	MIR10A	chr17	46657309
LYVE1	chr11	10590365	HOXB3	chr17	46659816
PARVA	chr11	12399025	HOXB-AS3	chr17	46669653
PARVA	chr11	12419787	HOXB5	chr17	46671103
RASSF10	chr11	13030969	HOXB6	chr17	46676081
ARNTL	chr11	13299324	HOXB7	chr17	46688383
SPON1	chr11	13984183	HOXB8	chr17	46692301
RRAS2	chr11	14386052	HOXB9	chr17	46703835
CALCA	chr11	14993832	MIR196A1	chr17	46709921
PLEKHA7	chr11	16838962	PPP1R9B	chr17	48227877
PLEKHA7	chr11	17035963	BC131755	chr17	48740520
OTOG	chr11	17568919	MIR4736	chr17	56413383
MYOD1	chr11	17741109	BZRAP1-AS1	chr17	56414562
SAA2-SAA4	chr11	18270221	RNF43	chr17	56493120
IGSF22	chr11	18747777	ICAM2	chr17	62084283
PTPN5	chr11	18814268	PECAM1	chr17	62407083
MIR4694	chr11	19781629	HELZ	chr17	65235605
NAV2	chr11	20049136	ABCA8	chr17	66951533
NAV2	chr11	20070273	ABCA6	chr17	67138015
NELL1	chr11	20691116	ABCA10	chr17	67146582
ANO5	chr11	22214721	ABCA10	chr17	67171922
SLC17A6	chr11	22359666	KCNJ16	chr17	68124166
GAS2	chr11	22688159	FDXR	chr17	72864876
GAS2	chr11	22689653	USH1G	chr17	72919351
LUZP2	chr11	24518515	UNC13D	chr17	73839004
ANO3	chr11	26353677	RNF157	chr17	74236390
MUC15	chr11	26593815	ST6GALNAC1	chr17	74639894
FIBIN	chr11	27015627	TNRC6C	chr17	76044925
LINC00678	chr11	27656174	TMC8	chr17	76126858
BDNF	chr11	27681196	TMC8	chr17	76130474
BDNF	chr11	27741294	TMC8	chr17	76133918
BDNF	chr11	27742326	C17orf99	chr17	76142433
BDNF	chr11	27743605	CBX8	chr17	77770915
MPPED2	chr11	30605750	CBX4	chr17	77813213
MPPED2	chr11	30607930	AF258550	chr17	78977134
DCDC5	chr11	31149212	BAIAP2	chr17	79071917
PAX6	chr11	31828010	AL832593	chr17	79202506
U3	chr11	32103309	SLC38A10	chr17	79259514
RCN1	chr11	32112476	LINC00482	chr17	79283048
PRRG4	chr11	32851480	LOC100130370	chr17	79359160
PAMR1	chr11	35547176	BAHCC1	chr17	79373539
MIR3973	chr11	36031647	MIR4740	chr17	79374578
PRR5L	chr11	36317724	PYCR1	chr17	79893392
PRR5L	chr11	36397534	NOTUM	chr17	79919057
LRRC4C	chr11	40314680	CCDC57	chr17	80142876
LRRC4C	chr11	41481186	CCDC57	chr17	80170689
HNRNPKP3	chr11	43290919	SLC16A3	chr17	80190107
TTC17	chr11	43417685	TEX19	chr17	80317122
TSPAN18	chr11	44927957	TEX19	chr17	80320026
LOC221122	chr11	44995452	UTS2R	chr17	80332200
AK097878	chr11	45234021	HEXDC	chr17	80377624
SYT13	chr11	45307884	B3GNTL1	chr17	81007030
FLJ41423	chr11	45392947	LINC00470	chr18	1407181
MAPK8IP1	chr11	45907046	Metazoa_SRP	chr18	9830624
MAPK8IP1	chr11	45918100	C18orf61	chr18	12200777
C1QTNF4	chr11	47615961	ANKRD20A5P	chr18	14179095
OR5F1	chr11	55762101	ANKRD20A5P	chr18	14183927
OR5M9	chr11	56230877	PSTPIP2	chr18	43652250
AK096335	chr11	57405848	LOC400655	chr18	70931733
MIR130A	chr11	57408670	ZADH2	chr18	72917468
OR5B2	chr11	58190786	ZADH2	chr18	72921281
AK294973	chr11	58672896	TSHZ1	chr18	72922709
GLYATL1	chr11	58695101	NFATC1	chr18	77155771
LOC283194	chr11	58825925	OR4F17	chr19	110678
FAM111B	chr11	58874657	FLJ45445	chr19	202209
OR4D6	chr11	59224433	FSTL3	chr19	676388
TMEM132A	chr11	60691912	PRTN3	chr19	843340
SLC15A3	chr11	60719257	CFD	chr19	859664
PGA3	chr11	60970983	MED16	chr19	873781
PGA5	chr11	61008643	KISS1R	chr19	917341
VWCE	chr11	61062788	ABCA7	chr19	1042660
PPP1R32	chr11	61248584	ABCA7	chr19	1056905
SYT7	chr11	61309870	ABCA7	chr19	1058616
SYT7	chr11	61323679	DL492057	chr19	1272622
BC040894	chr11	61355965	ADAMTSL5	chr19	1513188
RPLP0P2	chr11	61382507	AX747191	chr19	2289998
FADS2	chr11	61595712	ZNF556	chr19	2867332
BSCL2	chr11	62477091	NFIC	chr19	3359560
HRASLS5	chr11	63258680	NFIC	chr19	3366564
NRXN2	chr11	64410787	ZBTB7A	chr19	4066816
E10222	chr11	64533069	FSD1	chr19	4311592
AB231703	chr11	64835205	UBXN6	chr19	4455295
SLC22A20	chr11	64981310	PLIN5	chr19	4540036
MAP3K11	chr11	65374494	TICAM1	chr19	4818389
SNX32	chr11	65601409	TICAM1	chr19	4831754
TSGA10IP	chr11	65713114	RFX2	chr19	6110664
GAL3ST3	chr11	65816651	TNFSF9	chr19	6531009
CD248	chr11	66084515	C3	chr19	6720662
C11orf80	chr11	66581335	VAV1	chr19	6772678
RHOD	chr11	66824288	STXBP2	chr19	7701986
SSH3	chr11	67070918	LOC388499	chr19	7945117
ALDH3B2	chr11	67442102	OR7G1	chr19	9226439
ALDH3B2	chr11	67448685	ZNF562	chr19	9785776
CCND1	chr11	69455872	ICAM1	chr19	10381516
AK294004	chr11	69469178	ICAM4	chr19	10397642
BC133018	chr11	69472853	ICAM5	chr19	10400654
FGF19	chr11	69519106	ICAM5	chr19	10402148
FGF4	chr11	69590171	PDE4A	chr19	10527448
FGF3	chr11	69634192	PDE4A	chr19	10531332
ANO1	chr11	69924407	PDE4A	chr19	10541520
SHANK2	chr11	70346698	PDE4A	chr19	10543110
BC131767	chr11	70449407	DNM2	chr19	10919883
SHANK2-AS1	chr11	70477198	CCDC159	chr19	11459425
SHANK2	chr11	70507923	ZNF441	chr19	11877814
MIR3664	chr11	70718473	ZNF440	chr19	11925106
FLJ42102	chr11	71134400	KLF1	chr19	12998017
PHOX2A	chr11	71955220	SYCE2	chr19	13030086
P2RY6	chr11	72980938	NFIX	chr19	13106583
PLEKHB1	chr11	73357222	LYL1	chr19	13213974
PLEKHB1	chr11	73358593	NANOS3	chr19	13988062
PLEKHB1	chr11	73363484	RLN3	chr19	14139016
MYO7A	chr11	76839309	PALM3	chr19	14169971
MYO7A	chr11	76885643	PRKACA	chr19	14224992
MYO7A	chr11	76915120	CD97	chr19	14491955
PAK1	chr11	77070062	PKN1	chr19	14551085
PAK1	chr11	77122997	OR7C1	chr19	14910948
PAK1	chr11	77185108	CYP4F12	chr19	15783827
KCTD14	chr11	77734320	UCA1	chr19	15939756
ODZ4	chr11	78673398	EPS15L1	chr19	16546107
Mir_548	chr11	78684767	EPS15L1	chr19	16547824
TENM4	chr11	78980718	F2RL3	chr19	16999825
MIR5579	chr11	79133270	FCHO1	chr19	17862285
TENM4	chr11	79151695	ARRDC2	chr19	18111943
DLG2	chr11	83393468	IL12RB1	chr19	18197742
DLG2	chr11	84634465	MAST3	chr19	18208602
SYTL2	chr11	85437511	SSBP4	chr19	18530145
SYTL2	chr11	85522178	DDX49	chr19	19032555
CCDC81	chr11	86085777	BC033373	chr19	21776808
PRSS23	chr11	86511490	ZNF208	chr19	22193745
RAB38	chr11	87908635	ZNF257	chr19	22235265
GRM5-AS1	chr11	88237743	ZNF728	chr19	23186010
FOLH1B	chr11	89392464	ZNF726	chr19	24097683
NAALAD2	chr11	89867817	NUDT19	chr19	33182866
FAT3	chr11	92573727	HPN-AS1	chr19	35597208
MTNR1B	chr11	92702788	FXYD5	chr19	35654937
SLC36A4	chr11	92931095	AX747741	chr19	35657757
SMCO4	chr11	93212355	HAMP	chr19	35773409
GPR83	chr11	94134585	TYROBP	chr19	36399211
Mir_548	chr11	95724095	BC024306	chr19	37266689
CNTN5	chr11	100061857	ZNF571-AS1	chr19	38042272
TRPC6	chr11	101454659	PPP1R14A	chr19	38747231
KIAA1377	chr11	101785745	CAPN12	chr19	39235114
ANGPTL5	chr11	101787253	SYCN	chr19	39694906
YAP1	chr11	101981191	GMFG	chr19	39826726
YAP1	chr11	101983170	AX746869	chr19	39840439
YAP1	chr11	101984874	FBL	chr19	40331155
YAP1	chr11	102033186	AKT2	chr19	40785237
YAP1	chr11	102056748	SHKBP1	chr19	41086154
Mir_684	chr11	102297404	LTBP4	chr19	41103140
MMP10	chr11	102651359	LTBP4	chr19	41107276
DD413629	chr11	102707752	LTBP4	chr19	41117764
PDGFD	chr11	104035027	TMEM91	chr19	41856815
BC034795	chr11	106120745	C19orf69	chr19	41949062
GUCY1A2	chr11	106889171	LOC100505495	chr19	42006554
SLN	chr11	107578656	SRRM5	chr19	44116252
SLN	chr11	107582787	KCNN4	chr19	44285409
RAB39A	chr11	107799276	BCL3	chr19	45251977
EXPH5	chr11	108408934	APOC1P1	chr19	45430059
5S_rRNA	chr11	108991713	NKPD1	chr19	45657110
C11orf87	chr11	109292845	MARK4	chr19	45767941
C11orf87	chr11	109294359	GPR4	chr19	46095124
DIXDC1	chr11	111848032	GIPR	chr19	46171501
NCAM1	chr11	112831968	LOC388553	chr19	46242887
AL833634	chr11	112834134	PTGIR	chr19	47128354
U7	chr11	112848074	GNG8	chr19	47137939
ANKK1	chr11	113258512	C5AR2	chr19	47840261
HTR3B	chr11	113775517	SNAR-A3	chr19	48427035
HTR3A	chr11	113845796	EMP3	chr19	48828628
CADM1	chr11	115375241	RASIP1	chr19	49228838
TAGLN	chr11	117070039	RASIP1	chr19	49243970
BACE1	chr11	117186972	TULP2	chr19	49401996
FXYD2	chr11	117695459	KCNA7	chr19	49576198
TMPRSS13	chr11	117800168	HRC	chr19	49658681
SCN4B	chr11	118023630	CCDC155	chr19	49891474
SCN2B	chr11	118047337	TSKS	chr19	50266515
MPZL3	chr11	118123011	SNAR-A3	chr19	50595866
MPZL2	chr11	118135251	SNAR-A3	chr19	50601203
THY1	chr11	119294246	SNAR-A3	chr19	50604268
PVRL1	chr11	119599435	SNAR-A3	chr19	50607332
POU2F3	chr11	120110902	SNAR-A3	chr19	50610391
ARHGEF12	chr11	120256026	SNAR-A3	chr19	50615745
GRIK4	chr11	120435144	SNAR-A3	chr19	50621097
TECTA	chr11	120973374	SNAR-A3	chr19	50626451
SORL1	chr11	121461127	SNAR-A3	chr19	50631779
AK021804	chr11	121969061	SNAR-D	chr19	50643577
AK123947	chr11	121972874	NAPSA	chr19	50868931
MIR100HG	chr11	122238467	SNAR-F	chr19	51108219
TRNA_Lys	chr11	122430654	GPR32	chr19	51273720
SnoU13	chr11	122597019	KLK1	chr19	51327043
C11orf63	chr11	122753235	SIGLEC17P	chr19	51670584
CLMP	chr11	123066007	NKG7	chr19	51875960
GRAMD1B	chr11	123396527	LIM2	chr19	51891210
OR8D4	chr11	123777138	LOC147646	chr19	51893828
OR8A1	chr11	124439964	SIGLEC8	chr19	51961708
PKNOX2	chr11	125034558	CEACAM18	chr19	51979837
PKNOX2	chr11	125281358	SIGLEC12	chr19	52003647
BC043578	chr11	125821686	SIGLEC12	chr19	52005043
CDON	chr11	125891415	SIGLEC6	chr19	52035110
ST3GAL4	chr11	126273310	AX748312	chr19	52094258
KIRREL3	chr11	126870766	FPR1	chr19	52255150
BC043517	chr11	128396036	FPR3	chr19	52298410
ETS1	chr11	128457453	AK127846	chr19	53510764
FLI1	chr11	128563810	MBOAT7	chr19	54691169
FLI1-AS1	chr11	128565918	GP6	chr19	55549632
KCNJ1	chr11	128712429	AL833150	chr19	55553382
KCNJ5	chr11	128761312	AK097618	chr19	55670306
ARHGAP32	chr11	128894088	BC034929	chr19	55701075
ARHGAP32	chr11	129034322	PTPRH	chr19	55720874
ARHGAP32	chr11	129062093	TMEM150B	chr19	55836708
5S_rRNA	chr11	129159799	COLEC11	chr2	3649495
BARX2	chr11	129245880	COLEC11	chr2	3653641
ST14	chr11	130029681	CMPK2	chr2	6991814
BC144419	chr11	130238788	RSAD2	chr2	7017795
AX747213	chr11	130272231	E2F6	chr2	11606303
ADAMTS8	chr11	130282008	LPIN1	chr2	11881474
ADAMTS8	chr11	130298539	AK093525	chr2	15830905
ADAMTS15	chr11	130318868	7SK	chr2	17304407
C11orf44	chr11	130542850	MFSD2B	chr2	24232952
NTM	chr11	131240370	MFSD2B	chr2	24235768
NTM	chr11	131779499	5S_rRNA	chr2	28906841
NTM	chr11	131780711	LOC728819	chr2	43903461
OPCML	chr11	133402403	BC031304	chr2	46656333
IGSF9B	chr11	133816187	7SK	chr2	47586916
IGSF9B	chr11	133826649	TSPYL6	chr2	54483409
LOC100128239	chr11	133902166	EML6	chr2	55181119
JAM3	chr11	133938819	LOC339807	chr2	64834445
GLB1L3	chr11	134146274	FLJ16124	chr2	65663844
GLB1L3	chr11	134147579	MEIS1-AS3	chr2	66660602
B3GAT1	chr11	134257781	MEIS1	chr2	66662531
LOC574538	chr12	258332	BMP10	chr2	69098649
B4GALNT3	chr12	652298	NAT8B	chr2	73928467
LOC100049716	chr12	740056	M1AP	chr2	74803745
ERC1	chr12	1192306	BC024248	chr2	78769187
WNT5B	chr12	1738411	GGCX	chr2	85785785
LRTM2	chr12	1929432	VAMP5	chr2	85811530
CACNA1C	chr12	2080228	MIR4779	chr2	86420231
DCP1B	chr12	2113677	LOC654342	chr2	91847975
AK308652	chr12	2229490	DQ586768	chr2	95428954
CACNA1C	chr12	2750632	DQ579969	chr2	95454222
CACNA1C-AS1	chr12	2800323	ANKRD20A8P	chr2	95483546
AK056228	chr12	3409390	TRNA_Pseudo	chr2	96217265
BC047090	chr12	3445980	FAM178B	chr2	97560899
DQ597527	chr12	3565688	FAM178B	chr2	97563870
PRMT8	chr12	3600363	ZAP70	chr2	98330030
AK125333	chr12	3601985	TXNDC9	chr2	99957165
C12orf5	chr12	4430358	IL1R1	chr2	102686835
RAD51AP1	chr12	4659680	IL1R1	chr2	102759245
GALNT8	chr12	4829751	IL1RL1	chr2	102927961
KCNA5	chr12	5153084	IL1RL1	chr2	102953716
NTF3	chr12	5541279	MIR4772	chr2	103048748
NTF3	chr12	5603297	SLC9A2	chr2	103236165
VWF	chr12	6233836	DQ594093	chr2	111443670
CD9	chr12	6309481	AX747531	chr2	112249106
PLEKHG6	chr12	6421816	NT5DC4	chr2	113479062
SCNN1A	chr12	6486523	PSD4	chr2	113931559
IFFO1	chr12	6665249	AY343891	chr2	114300242
ACRBP	chr12	6756580	TMEM185B	chr2	120980984
GPR162	chr12	6930962	CLASP1	chr2	122187753
GDF3	chr12	7848360	GYPC	chr2	127413510
DPPA3	chr12	7864088	PTPN18	chr2	131113579
NANOG	chr12	7941994	AK124806	chr2	145272018
Y_RNA	chr12	7999883	AK128708	chr2	157198172
SLC2A14	chr12	8043744	GALNT5	chr2	158114339
CLEC6A	chr12	8608590	NOSTRIN	chr2	169658890
CLEC4E	chr12	8693558	DHRS9	chr2	169929084
AICDA	chr12	8759608	BBS5	chr2	170336005
AICDA	chr12	8765442	UBR3	chr2	170871312
MFAP5	chr12	8815433	GAD1	chr2	171673199
RIMKLB	chr12	8834286	DLX1	chr2	172950207
A2ML1	chr12	8975149	DLX2	chr2	172967478
A2M	chr12	9268558	WIPF1	chr2	175499307
PZP	chr12	9320093	SNORD77	chr2	179152059
PZP	chr12	9322693	SChLAP1	chr2	181556830
KLRF2	chr12	10034087	SSFA2	chr2	182763585
CLEC1A	chr12	10251605	7SK	chr2	190435595
TMEM52B	chr12	10331556	SLC40A1	chr2	190445537
TAS2R7	chr12	10955226	SLC40A1	chr2	190446748
TAS2R8	chr12	10959579	C2orf88	chr2	191064586
TAS2R9	chr12	10962767	MFSD6	chr2	191334217
TAS2R42	chr12	11339543	NABP1	chr2	192548211
BCL2L14	chr12	12232232	SDPR	chr2	192712006
DUSP16	chr12	12674397	STK17B	chr2	197041227
GPR19	chr12	12815382	BC062769	chr2	197124837
GPR19	chr12	12837455	HECW2	chr2	197226946
MIR614	chr12	13068762	PLCL1	chr2	198669425
5S_rRNA	chr12	13199088	SATB2	chr2	200320819
KIAA1467	chr12	13215689	CFLAR	chr2	201980876
GSG1	chr12	13248740	CFLAR	chr2	201983268
GSG1	chr12	13256630	CASP10	chr2	202047620
EMP1	chr12	13349601	CASP8	chr2	202125222
C12orf36	chr12	13529679	PTH2R	chr2	209353736
GRIN2B	chr12	14133022	PKI55	chr2	217081611
ATF7IP	chr12	14572163	SMARCAL1	chr2	217279369
HIST4H4	chr12	14924065	TMBIM1	chr2	219151572
H2AFJ	chr12	14927269	CTDSP1	chr2	219263060
RERG	chr12	15374411	CTDSP1	chr2	219264477
PTPRO	chr12	15475190	LINC00608	chr2	219841005
EPS8	chr12	15942510	GLB1L	chr2	220105007
MGST1	chr12	16506350	DNAJB2	chr2	220147419
LMO3	chr12	16761148	ASIC4	chr2	220378891
LMO3	chr12	16762758	ASIC4	chr2	220381857
PLEKHA5	chr12	19358258	FAM124B	chr2	225266711
PLEKHA5	chr12	19389857	SP140L	chr2	231191893
PDE3A	chr12	20522178	GPR55	chr2	231775677
SLCO1A2	chr12	21477615	FAM132B	chr2	239074233
IAPP	chr12	21525801	MIR4441	chr2	240007622
C12orf39	chr12	21679255	RNPEPL1	chr2	241508003
GYS2	chr12	21757781	GPR35	chr2	241544824
AK094733	chr12	23117505	GPR35	chr2	241564661
SOX5	chr12	23737546	AK097934	chr2	242912833
SOX5	chr12	24715383	DEFB132	chr20	238376
RASSF8	chr12	26126687	FAM110A	chr20	816710
RASSF8	chr12	26205490	ZNF343	chr20	2505165
BC041929	chr12	26287896	BC027448	chr20	4100588
STK38L	chr12	27470514	LOC728228	chr20	4173736
ARNTL2	chr12	27485786	LOC284788	chr20	22401281
PPFIBP1	chr12	27677044	CD93	chr20	23066977
TMTC1	chr12	29897921	LINC00656	chr20	23113273
LINC00941	chr12	30948614	FAM182B	chr20	25776878
OVOS2	chr12	31359088	BX648489	chr20	25834657
FAM60A	chr12	31451455	LOC100134868	chr20	25990434
BC039477	chr12	31522235	FRG1B	chr20	29614260
FGD4	chr12	32638905	FRG1B	chr20	29624034
FGD4	chr12	32655040	DEFB116	chr20	29896388
FGD4	chr12	32687257	LINC00028	chr20	30073580
FGD4	chr12	32734893	LOC149950	chr20	31175280
CNTN1	chr12	41086243	C20orf203	chr20	31239783
CNTN1	chr12	41221739	ACTL10	chr20	32254303
PDZRN4	chr12	41582249	AL122050	chr20	33299315
AK096233	chr12	42852763	SNORD56	chr20	33705010
ADAMTS20	chr12	43945724	MROH8	chr20	35787439
DBX2	chr12	45444882	TGM2	chr20	36762162
SLC38A4	chr12	47219780	HV531014	chr20	36789847
COL2A1	chr12	48398285	SNORA39	chr20	37076725
ADCY6	chr12	49177877	AK023614	chr20	39634673
ADCY6	chr12	49182820	SGK2	chr20	42187634
FAIM2	chr12	50297760	AF143870	chr20	43024346
AQP6	chr12	50366263	PIGT	chr20	44046812
LIMA1	chr12	50595316	PCIF1	chr20	44573506
SCN8A	chr12	51985019	FKSG56	chr20	47551777
SCN8A	chr12	52080151	LOC284751	chr20	48909256
FIGNL2	chr12	52225701	NFATC2	chr20	50159258
KRT80	chr12	52579533	PCK1	chr20	56136136
KRT7	chr12	52626953	TUBB1	chr20	57594308
KRT86	chr12	52643083	FAM217B	chr20	58508818
KRT81	chr12	52702155	LINC00659	chr20	61408208
RARG	chr12	53626040	MRGBP	chr20	61427804
PPP1R1A	chr12	54982443	SOX18	chr20	62680979
NEUROD4	chr12	55413728	DQ590432	chr20	62919982
OR6C3	chr12	55725484	LINC00266-1	chr20	62921737
OR6C70	chr12	55863922	DQ579288	chr21	9690070
ITGA7	chr12	56101686	TEKT4P2	chr21	9968593
RBMS2	chr12	56915608	DQ579288	chr21	10203388
U6	chr12	59762932	DQ590589	chr21	10204661
SLC16A7	chr12	59989820	AK311573	chr21	10597442
FAM19A2	chr12	62221014	TPTE	chr21	10990920
DPY19L2	chr12	64062354	DQ586768	chr21	15222924
SRGAP1	chr12	64377585	ANKRD20A11P	chr21	15352765
TBC1D30	chr12	65218351	SAMSN1	chr21	15918681
FLJ41278	chr12	65277553	SAMSN1-AS1	chr21	15954522
WIF1	chr12	65515346	SAMSN1	chr21	15955723
RPSAP52	chr12	66220754	BC051441	chr21	20132130
HMGA2	chr12	66232298	NCAM2	chr21	22519437
GRIP1	chr12	67072925	Z49981	chr21	23539507
GRIP1	chr12	67197894	RWDD2B	chr21	30391685
AK055974	chr12	67913861	AX746823	chr21	36198703
IFNG	chr12	68553521	AX813477	chr21	36231770
CPM	chr12	69357020	RUNX1	chr21	36253010
BEST3	chr12	70083056	RUNX1	chr21	36260987
C12orf28	chr12	70320436	RUNX1-IT1	chr21	36411723
C12orf28	chr12	70326292	SETD4	chr21	37451687
Y_RNA	chr12	71300696	TTC3	chr21	38455246
PTPRR	chr12	71314584	TTC3	chr21	38458089
GLIPR1L1	chr12	75728462	DSCR9	chr21	38580803
CSRP2	chr12	77272799	UBASH3A	chr21	43823970
SYT1	chr12	79439432	AGPAT3	chr21	45285115
MIR1252	chr12	79813036	ADARB1	chr21	46572522
PAWR	chr12	80084790	LINC00516	chr22	16162065
U7	chr12	80462537	AK022914	chr22	16193004
MYF5	chr12	81110707	DQ571479	chr22	17029615
BC037383	chr12	81156932	TPTEP1	chr22	17082800
AK022997	chr12	81189685	TPTEP1	chr22	17100506
MIR618	chr12	81329612	CECR7	chr22	17517459
LIN7A	chr12	81331694	DQ786190	chr22	18847155
SLC6A15	chr12	85306608	DGCR14	chr22	19132190
LRRIQ1	chr12	85434267	BX648073	chr22	19431418
ALX1	chr12	85674035	SEPT5-GP1BB	chr22	19704742
RASSF9	chr12	86230318	SEPT5-GP1BB	chr22	19705991
NTS	chr12	86268072	TBX1	chr22	19744225
MGAT4C	chr12	86650090	C22orf29	chr22	19839784
MGAT4C	chr12	87232681	COMT	chr22	19948721
KITLG	chr12	88974250	TANGO2	chr22	20024282
U1	chr12	88975415	DGCR8	chr22	20067754
DUSP6	chr12	89746296	LINC00896	chr22	20193854
POC1B	chr12	89891119	PI4KAP1	chr22	20424567
ATP2B1	chr12	89993076	PI4KAP1	chr22	20427815
LINC00615	chr12	91311799	7SK	chr22	20455969
DCN	chr12	91576806	RIMBP3	chr22	20461786
CLLU1	chr12	92817734	KLHL22	chr22	20850170
CLLU1	chr12	92860454	MED15	chr22	20877929
C12orf74	chr12	93096618	BC035867	chr22	21011201
PLEKHG7	chr12	93130264	LZTR1	chr22	21336557
PLXNC1	chr12	94648303	P2RX6P	chr22	21398538
MIR5700	chr12	94955564	RIMBP3C	chr22	21737662
TMCC3	chr12	95044324	7SK	chr22	21743479
KRT19P2	chr12	95228173	HIC2	chr22	21771692
USP44	chr12	95945263	AK308704	chr22	21823878
PGAM1P5	chr12	96043030	PI4KAP2	chr22	21844900
U4	chr12	96697291	PI4KAP2	chr22	21871780
C12orf55	chr12	97017544	7SK	chr22	21899933
TRNA_Pseudo	chr12	97490764	UBE2L3	chr22	21903735
RMST	chr12	97858798	RIMBP3C	chr22	21905750
AK129935	chr12	97866326	Metazoa_SRP	chr22	21909418
SnoMe28S_Am2634	chr12	97946006	YDJC	chr22	21984340
MIR135A2	chr12	97957589	CCDC116	chr22	21987085
LOC643711	chr12	98150295	SDF2L1	chr22	21996541
ANKS1B	chr12	99288674	PPIL2	chr22	22020272
GOLGA2P5	chr12	100555056	PPIL2	chr22	22039926
SLC17A8	chr12	100750856	MAPK1	chr22	22221970
ANO4	chr12	101111303	PPM1F	chr22	22292934
ANO4	chr12	101188373	PPM1F	chr22	22307250
SPIC	chr12	101869198	BC089413	chr22	22380461
MYBPC1	chr12	102059980	abParts	chr22	22385571
LINC00485	chr12	103218177	AK131325	chr22	22398332
GLT8D2	chr12	104444066	VPREB1	chr22	22599199
EID3	chr12	104697509	ZNF280B	chr22	22843723
ALDH1L2	chr12	105460443	ZNF280B	chr22	22863505
KIAA1033	chr12	105508139	ZNF280A	chr22	22869954
C12orf75	chr12	105724413	ZNF280A	chr22	22874613
NUAK1	chr12	106533811	PRAME	chr22	22896603
CKAP4	chr12	106641713	PRAME	chr22	22900022
RFX4	chr12	106976684	IGLL5	chr22	23229959
BTBD11	chr12	107974633	DQ575049	chr22	23236274
BTBD11	chr12	108028608	BCR	chr22	23522551
CMKLR1	chr12	108714439	IGLL1	chr22	23922495
SSH1	chr12	109221327	MYO18B	chr22	26138119
SVOP	chr12	109458845	MYO18B	chr22	26159197
ACACB	chr12	109554399	TFIP11	chr22	26890585
MYO1H	chr12	109877341	NEFH	chr22	29876180
KCTD10	chr12	109896790	OSBP2	chr22	31277667
FAM222A-AS1	chr12	110211292	ISX	chr22	35462129
CCDC63	chr12	111284810	APOL1	chr22	36649116
MYL2	chr12	111357005	RAC2	chr22	37640305
MYL2	chr12	111358404	LGALS1	chr22	38071612
LOC100131138	chr12	111374405	KDELR3	chr22	38864082
CUX2	chr12	111471827	NPTXR	chr22	39240017
CUX2	chr12	111537320	MGAT3	chr22	39883228
DTX1	chr12	113495661	SMCR7L	chr22	39896104
CCDC42B	chr12	113587662	GRAP2	chr22	40297085
LHX5	chr12	113909877	GRAP2	chr22	40322609
NOS1	chr12	117799607	GRAP2	chr22	40342855
KSR2	chr12	118406028	MKL1	chr22	40859438
VSIG10	chr12	118541810	MIR4766	chr22	41209962
TAOK3	chr12	118628350	C22orf46	chr22	42086546
SRRM4	chr12	119419299	PARVB	chr22	44420156
HSPB8	chr12	119616594	PARVB	chr22	44422183
LINC00934	chr12	119741185	MIRLET7BHG	chr22	46481876
CIT	chr12	120242282	PPARA	chr22	46567182
CCDC64	chr12	120502440	BC033837	chr22	50051190
MSI1	chr12	120806983	MAPK11	chr22	50706878
CABP1	chr12	121088309	RPL23AP82	chr22	51195513
MORN3	chr12	122110537	TADA3	chr3	9829767
WDR66	chr12	122356462	CIDEC	chr3	9921938
CCDC62	chr12	123259055	GHRLOS	chr3	10320904
DNAH10	chr12	124247041	GHRL	chr3	10334631
FAM101A	chr12	124780068	DQ581328	chr3	12915608
NCOR2	chr12	125002840	PP2D1	chr3	20053765
TMEM132B	chr12	125811161	KAT2B	chr3	20081523
LINC00939	chr12	126467920	VENTXP7	chr3	21447217
GLT1D1	chr12	129338080	MIR4792	chr3	24562926
TMEM132D	chr12	130388212	ARPP21	chr3	35763096
RIMBP2	chr12	131200826	MLH1	chr3	37067127
GALNT9	chr12	132863027	VILL	chr3	38029529
AK055957	chr12	133485300	XYLB	chr3	38388250
TPTE2	chr13	20012615	NBEAL2	chr3	47029484
GJB6	chr13	20805372	MAP4	chr3	47912595
GJB6	chr13	20806534	QARS	chr3	49136700
LATS2	chr13	21634429	MIR5193	chr3	49843678
MIPEPP3	chr13	21872263	UBA7	chr3	49851391
BC035104	chr13	22784423	RASSF1	chr3	50378367
SACS	chr13	24007867	C3orf18	chr3	50608458
LINC00327	chr13	24043650	MITF	chr3	69915374
BC043582	chr13	24553838	LINC00870	chr3	72200407
SPATA13	chr13	24734860	FLJ20518	chr3	75713480
MIR2276	chr13	24736554	CADM2	chr3	85554208
SPATA13	chr13	24844856	U6	chr3	93562607
TPTE2P6	chr13	25154345	LINC00879	chr3	94657106
ATP12A	chr13	25254548	CEP97	chr3	101446226
TPTE2P1	chr13	25542607	IGSF11-AS1	chr3	118661922
SHISA2	chr13	26625198	CD80	chr3	119276775
WASF3	chr13	27131839	CD80	chr3	119278481
CDX2	chr13	28543505	NR1I2	chr3	119499330
FLT3	chr13	28674729	SLC41A3	chr3	125775618
FLT1	chr13	28882571	PODXL2	chr3	127348001
FLT1	chr13	28920426	GATA2	chr3	128212030
HV303168	chr13	29001986	DQ583119	chr3	128561599
MTUS2	chr13	30002776	IFT122	chr3	129180151
MTUS2-AS1	chr13	30061887	IFT122	chr3	129181963
UBL3	chr13	30424820	COL6A5	chr3	130064358
LINC00297	chr13	30462542	AK128202	chr3	138662862
LINC00544	chr13	30510667	PLSCR2	chr3	146213778
RXFP2	chr13	32313678	SIAH2	chr3	150481263
N4BP2L1	chr13	33002315	MBNL1	chr3	151985828
STARD13	chr13	33760216	MME	chr3	154741912
STARD13	chr13	33780187	AK130481	chr3	155548560
STARD13-AS	chr13	33851690	PA2G4P4	chr3	156529810
STARD13	chr13	33859901	LINC00886	chr3	156534851
STARD13	chr13	33924767	LINC00881	chr3	156807669
LINC00457	chr13	35214822	RSRC1	chr3	157827840
NBEA	chr13	35516423	AY070437	chr3	158458205
NBEA	chr13	35735886	MFSD1	chr3	158519714
NBEA	chr13	36045646	MECOM	chr3	168862967
NBEA	chr13	36167142	EIF5A2	chr3	170626426
DCLK1	chr13	36429998	PLD1	chr3	171528504
DCLK1	chr13	36705514	AK127557	chr3	172312373
SERTM1	chr13	37248048	KCNMB3	chr3	178977679
CSNK1A1L	chr13	37679801	KCNMB3	chr3	178984838
POSTN	chr13	38172981	BC013229	chr3	183005267
POSTN	chr13	38183563	THPO	chr3	184095932
TRPC4	chr13	38357497	MAP3K13	chr3	185046682
TRPC4	chr13	38443939	ST6GAL1	chr3	186739664
FREM2	chr13	39261172	AK091265	chr3	193561813
STOML3	chr13	39564996	BC038368	chr3	193787318
LHFP	chr13	40177356	LINC00884	chr3	194207868
LINC00598	chr13	41055143	TM4SF19-TCTEX1D2	chr3	196065291
FOXO1	chr13	41185264	LRRC33	chr3	196366655
TPTE2P5	chr13	41495910	PIGZ	chr3	196695704
MIR5006	chr13	42142531	BC040733	chr3	197371037
TNFSF11	chr13	43148290	DQ586768	chr3	197774029
DNAJC15	chr13	43597361	ANKRD18DP	chr3	197807542
ENOX1	chr13	43935213	ZNF595	chr4	53226
ENOX1	chr13	44361116	CPLX1	chr4	819945
CCDC122	chr13	44449063	DGKQ	chr4	967348
SERP2	chr13	44947977	IDUA	chr4	980784
BC025370	chr13	44980021	SLC26A1	chr4	987224
TSC22D1	chr13	45048437	LETM1	chr4	1857974
KCTD4	chr13	45775175	ZFYVE28	chr4	2366604
FAM194B	chr13	46189874	MSX1	chr4	4861391
SIAH3	chr13	46425846	S100P	chr4	6695565
KIAA0226L	chr13	46961635	AFAP1-AS1	chr4	7755816
KIAA0226L	chr13	46964147	TRMT44	chr4	8440603
HTR2A	chr13	47471211	ZNF518B	chr4	10459032
Metazoa_SRP	chr13	48033369	NKX3-2	chr4	13546114
LPAR6	chr13	48987653	SNORD74	chr4	26703930
DLEU7	chr13	51417885	BC036345	chr4	34041515
GUCY1B2	chr13	51640293	TLR1	chr4	38806412
FAM124A	chr13	51796469	TMEM156	chr4	39034041
MIR5693	chr13	51922775	COX7B2	chr4	46911252
NEK3	chr13	52731620	DQ579288	chr4	49205061
THSD1	chr13	52980629	DQ596206	chr4	49580189
LECT1	chr13	53313947	SRD5A3-AS1	chr4	56249563
MIR759	chr13	53384184	SRD5A3-AS1	chr4	56251747
PCDH8	chr13	53422775	PDCL2	chr4	56458379
OLFM4	chr13	53602875	NMU	chr4	56496627
BC026300	chr13	54707001	THEGL	chr4	57396774
MIR1297	chr13	54886183	STAP1	chr4	68424445
PCDH17	chr13	58205788	NPFFR2	chr4	72904848
PCDH17	chr13	58240786	AFP	chr4	74296854
DIAPH3	chr13	60325074	IL8	chr4	74606222
DIAPH3-AS2	chr13	60718831	PPBPP2	chr4	74921116
Y_RNA	chr13	61363693	CXCL2	chr4	74964997
PCDH20	chr13	61989655	BC016361	chr4	75196255
BC042366	chr13	66983303	AREG	chr4	75310852
KLF5	chr13	73629113	LOC100505702	chr4	79567147
AX748190	chr13	74613076	ANTXR2	chr4	80992808
LMO7	chr13	76378424	ANTXR2	chr4	80994477
AK123459	chr13	76430772	FGF5	chr4	81187741
C13orf45	chr13	76445173	C4orf22	chr4	81256873
DKFZp586G0322	chr13	77675046	THAP9	chr4	83825888
SLAIN1	chr13	78315294	HPGDS	chr4	95264027
HH834010	chr13	79845318	EIF4E	chr4	99851786
SLITRK1	chr13	84456528	LEF1	chr4	109086411
LINC00333	chr13	84714736	CFI	chr4	110723335
SLITRK6	chr13	86373483	SEC24D	chr4	119687978
MIR4500HG	chr13	88323218	HSPA4L	chr4	128703452
GPC5-AS1	chr13	93372227	HSPA4L	chr4	128704703
GPC5-AS1	chr13	93373867	AK093416	chr4	129349224
GPC6	chr13	94197515	BC032916	chr4	135248601
BC045767	chr13	95413194	MGST2	chr4	140586921
CLDN10-AS1	chr13	96186164	LOC100129858	chr4	141290504
CLDN10	chr13	96204946	GYPE	chr4	144826716
DZIP1	chr13	96296960	BC029578	chr4	144833483
5S_rRNA	chr13	96732581	GYPB	chr4	144940496
RNF113B	chr13	98829521	GYPA	chr4	145061904
7SK	chr13	98856446	AK125257	chr4	175141549
MIR3170	chr13	98860777	MIR4276	chr4	175344945
AF339817	chr13	99053669	AK126253	chr4	185291024
STK24	chr13	99174341	ACSL1	chr4	185733413
STK24	chr13	99229396	BC016366	chr4	185776806
SLC15A1	chr13	99404929	MIR4458	chr5	8461037
DOCK9	chr13	99578173	CT49	chr5	12574968
PCCA-AS1	chr13	101133269	AX747383	chr5	23951456
GGACT	chr13	101184845	MIR580	chr5	36148090
FGF14	chr13	103054124	EGFLAM-AS4	chr5	38291088
METTL21C	chr13	103346871	FYB	chr5	39203129
SLC10A2	chr13	103719196	FYB	chr5	39219680
BC043519	chr13	108487799	FYB	chr5	39270759
AK124233	chr13	111554715	CARD6	chr5	40841409
ARHGEF7	chr13	111855406	FBXO4	chr5	41925355
ARHGEF7	chr13	111893491	AK056817	chr5	42993435
BC035340	chr13	113556508	ANXA2R	chr5	43040447
MCF2L	chr13	113633654	CCL28	chr5	43412488
MCF2L	chr13	113656027	ANKRD55	chr5	55412778
MCF2L	chr13	113698968	U6atac	chr5	55593516
F10	chr13	113777112	SMIM15	chr5	60455998
RASA3	chr13	114801669	IPO11	chr5	61714710
RNASE9	chr14	21029090	CCDC125	chr5	68628620
LINC00641	chr14	21673662	MRPS27	chr5	71522092
LINC00641	chr14	21675059	S100Z	chr5	76145825
SALL2	chr14	22005337	MIR4280	chr5	86410771
TRA@	chr14	22111108	RHOBTB3	chr5	95053336
OR4E2	chr14	22133296	RHOBTB3	chr5	95066849
hADV29S1	chr14	22631190	ERAP2	chr5	96211643
TCRA	chr14	22961837	U6	chr5	126091109
SLC7A7	chr14	23289020	MIR4633	chr5	128433380
MMP14	chr14	23305792	CSF2	chr5	131409484
BC153822	chr14	23574177	PDLIM4	chr5	131593350
SLC7A8	chr14	23652869	MIR3936	chr5	131701291
EFS	chr14	23834842	IL4	chr5	132009677
THTPA	chr14	23980968	KIF3A	chr5	132039321
ZFHX2	chr14	24020858	SHROOM1	chr5	132166590
JPH4	chr14	24048009	SLC23A1	chr5	138719039
DHRS4L2	chr14	24458026	TMEM173	chr5	138862343
DHRS4L1	chr14	24505620	LOC100505636	chr5	139487597
LRRC16B	chr14	24521205	SLC35A4	chr5	139946754
REC8	chr14	24641233	WDR55	chr5	140048196
NOVA1	chr14	27066960	VTRNA1-2	chr5	140098510
LINC00645	chr14	28081793	VTRNA1-3	chr5	140105743
BC034423	chr14	29254990	PCDHGA7	chr5	140762466
U6	chr14	30281121	PRELID2	chr5	145214899
PRKD1	chr14	30396899	JA483376	chr5	148810247
HECTD1	chr14	31592876	Mir_378	chr5	149112387
NUBPL	chr14	32183774	PDE6A	chr5	149324356
NPAS3	chr14	33408458	ZNF300P1	chr5	150326146
LINC00609	chr14	36539632	BC011998	chr5	163781145
SSTR1	chr14	38677203	LCP2	chr5	169724822
LINC00639	chr14	39308408	SNORA74B	chr5	172447728
BX248273	chr14	41423915	Y_RNA	chr5	172479558
MDGA2	chr14	47812438	UIMC1	chr5	176396707
MDGA2	chr14	48144157	RGS14	chr5	176784843
LINC00648	chr14	48264217	F12	chr5	176836577
ABHD12B	chr14	51338877	AACSP1	chr5	178245436
TRIM9	chr14	51562422	MGAT1	chr5	180242541
U6	chr14	51989581	BTNL8	chr5	180326076
FRMD6-AS2	chr14	52066670	TRNA_Thr	chr5	180618758
FRMD6	chr14	52164830	TRIM7	chr5	180627930
FRMD6	chr14	52184000	LOC100133331	chr5	180748652
GNG2	chr14	52313951	LOC100132062	chr5	180750506
GNG2	chr14	52327021	LOC388312	chr5	180751652
GNG2	chr14	52344309	LOC388312	chr5	180754160
NID2	chr14	52535946	OR4F16	chr5	180794287
PTGDR	chr14	52734430	DQ584609	chr6	146639
MIR5580	chr14	54415202	HTATSF1P2	chr6	3025005
BMP4	chr14	54420173	ADTRP	chr6	11779280
BMP4	chr14	54421270	GMPR	chr6	16238810
BMP4	chr14	54423554	CDKAL1	chr6	21065278
MIR4308	chr14	55344911	TRIM38	chr6	25962916
TBPL2	chr14	55907263	TRNA_Met	chr6	26330600
PELI2	chr14	56585092	TRNA_Trp	chr6	26331743
OTX2	chr14	57272381	BTN3A2	chr6	26368405
OTX2	chr14	57277194	BTN3A3	chr6	26440699
OTX2-AS1	chr14	57278723	PRSS16	chr6	27215501
OTX2-AS1	chr14	57279900	TRNA_Val	chr6	27258404
C14orf105	chr14	57960576	TRNA_Ser	chr6	27499986
SLC35F4	chr14	58332592	TRNA_Ser	chr6	27513467
DACT1	chr14	59100785	TRNA_Arg	chr6	27638416
Mir_548	chr14	59237955	TRNA_Val	chr6	27721251
GPR135	chr14	59932059	LOC100131289	chr6	27729522
RTN1	chr14	60097532	OR2B2	chr6	27880174
LRRC9	chr14	60386430	TRNA_Ser	chr6	28180814
JB175233	chr14	60793599	TOB2P1	chr6	28186707
SIX6	chr14	60975937	ZSCAN31	chr6	28321972
PRKCH	chr14	61654286	TRNA_Thr	chr6	28693794
TMEM30B	chr14	61748530	TRNA_Pseudo	chr6	28694927
LINC00643	chr14	62584074	TRNA_Val	chr6	28703277
RHOJ	chr14	63671101	TRNA_Arg	chr6	28710801
GPHB5	chr14	63785593	TRNA_Lys	chr6	28715520
SYNE2	chr14	64319682	TRNA_Ala	chr6	28726212
SYNE2	chr14	64375815	TRNA_Pseudo	chr6	28746615
SYNE2	chr14	64542332	TRNA_Ala	chr6	28763812
SYNE2	chr14	64625342	TRNA_Ala	chr6	28770647
HSPA2	chr14	65002622	TRNA_Phe	chr6	28775682
HSPA2	chr14	65007185	TRNA_Ala	chr6	28779920
PPP1R36	chr14	65016619	TRNA_Ala	chr6	28785083
PLEKHG3	chr14	65171192	TRNA_Phe	chr6	28791166
PLEKHG3	chr14	65194310	ZNF311	chr6	28971991
PLEKHG3	chr14	65197359	TRIM39-RPP21	chr6	30297087
GPX2	chr14	65409623	NCR3	chr6	31560762
RAB15	chr14	65438875	APOM	chr6	31623670
MIR4708	chr14	65801901	MIR4646	chr6	31668868
5S_rRNA	chr14	67726943	LY6G6F	chr6	31674683
PLEKHD1	chr14	69951470	C6orf25	chr6	31691120
CCDC177	chr14	70040339	MSH5-SAPCD1	chr6	31712322
CCDC177	chr14	70041600	VWA7	chr6	31745108
SMOC1	chr14	70346113	MIR1236	chr6	31924717
SLC8A3	chr14	70655787	DQ572964	chr6	34249545
SYNJ2BP-COX16	chr14	70883807	DQ591995	chr6	34253796
MAP3K9	chr14	71250162	ANKS1A	chr6	34937786
MAP3K9	chr14	71275888	DEF6	chr6	35265594
PCNX	chr14	71374121	BRPF3	chr6	36185693
SIPA1L1	chr14	72052997	PI16	chr6	36929226
RGS6	chr14	72887686	DNAH8	chr6	38690551
PAPLN	chr14	73704204	CCND3	chr6	42016610
NUMB	chr14	73751126	DNPH1	chr6	43197211
ACOT1	chr14	74003927	GTPBP2	chr6	43595090
ACOT2	chr14	74035762	TMEM63B	chr6	44102753
ACOT4	chr14	74058409	RHAG	chr6	49604587
VRTN	chr14	74815165	CRISP3	chr6	49712168
VRTN	chr14	74823486	CRISP1	chr6	49834218
SYNDIG1L	chr14	74892805	DEFB133	chr6	49917157
MIR4709	chr14	74946907	LOC648232	chr6	68599051
AK096592	chr14	75292223	KCNQ5	chr6	73331570
FLVCR2	chr14	76044939	SENP6	chr6	76343296
Mir_384	chr14	77190752	IBTK	chr6	82915646
AK124327	chr14	77542534	Mir_562	chr6	91177261
BC038792	chr14	77552788	POPDC3	chr6	105624130
ZDHHC22	chr14	77608134	ATG5	chr6	106764141
TMEM63C	chr14	77648101	LOC100996634	chr6	109557816
NRXN3	chr14	78636715	C6orf185	chr6	109659677
NRXN3	chr14	78870073	RFPL4B	chr6	112668531
NRXN3	chr14	79745681	CEP85L	chr6	119031238
KCNK10	chr14	88737255	FAM184A	chr6	119399812
KCNK10	chr14	88789593	U6	chr6	119648445
EML5	chr14	89086056	MAN1A1	chr6	119670931
TRNA_Ala	chr14	89445441	LOC285762	chr6	119812467
AK098481	chr14	89804712	HSF2	chr6	122720695
FOXN3-AS2	chr14	90042559	Metazoa_SRP	chr6	125286438
FOXN3	chr14	90085494	ENPP3	chr6	131958374
7SK	chr14	90088261	MIR3662	chr6	135300570
LINC00642	chr14	90921573	HBS1L	chr6	135371785
BC028746	chr14	91108983	MYB	chr6	135502452
LGMN	chr14	93215047	MYB	chr6	135507014
CHGA	chr14	93389444	MYB	chr6	135508971
UNC79	chr14	93943903	MAP3K5	chr6	137110761
PRIMA1	chr14	94254766	PLAGL1	chr6	144287367
ASB2	chr14	94406841	PLAGL1	chr6	144385735
ASB2	chr14	94421925	FW339973	chr6	146870894
IFI27L2	chr14	94595957	LOC729176	chr6	147124960
PPP4R4	chr14	94640648	STXBP5-AS1	chr6	147237021
SERPINA1	chr14	94849578	STXBP5	chr6	147527106
SERPINA1	chr14	94857029	ULBP2	chr6	150263135
SERPINA11	chr14	94919122	IPCEF1	chr6	154831753
SERPINA12	chr14	94984181	MIR3692	chr6	157950163
GSC	chr14	95236499	TBP	chr6	170865969
DICER1	chr14	95603147	PRKAR1B	chr7	641221
MIR3173	chr14	95604323	JX046910	chr7	1781929
DICER1	chr14	95608085	MAD1L1	chr7	1980185
TCL1B	chr14	96152753	FOXK1	chr7	4683387
LINC00617	chr14	96343108	FOXK1	chr7	4721929
C14orf132	chr14	96505660	BC140723	chr7	5461518
BDKRB2	chr14	96671134	TNRC18	chr7	5465045
BC038465	chr14	97925206	SCIN	chr7	12629147
LOC100129345	chr14	98152995	LOC100506025	chr7	16250110
C14orf64	chr14	98444461	ISPD	chr7	16460947
JX073282	chr14	98602323	IGF2BP3	chr7	23387353
BCL11B	chr14	99737822	RPS2P32	chr7	23530006
HHIPL1	chr14	100111479	MIR550A3	chr7	29720444
MIR5698	chr14	100140218	FKBP9	chr7	32997004
EML1	chr14	100239935	NT5C3A	chr7	33080777
EML1	chr14	100259744	TCRGV	chr7	38339881
MIR345	chr14	100774195	AK291611	chr7	38375237
Mico1	chr14	101282377	LOC100506776	chr7	38381177
KIF26A	chr14	104605059	ZMIZ2	chr7	44799332
INF2	chr14	105173589	MYO1G	chr7	45014826
GPR132	chr14	105522503	MYO1G	chr7	45016670
LOC646214	chr15	21940739	TBRG4	chr7	45147063
DQ579907	chr15	22741125	IKZF1	chr7	50344377
DQ594309	chr15	23409337	IKZF1	chr7	50348316
MAGEL2	chr15	23892993	FLJ45974	chr7	53879624
SNRPN	chr15	25068793	DQ599872	chr7	55815702
SNRPN	chr15	25101697	CHCHD2	chr7	56174187
SNURF	chr15	25200069	BC036258	chr7	56550988
SNRPN	chr15	25201569	BC042811	chr7	63361200
SNRPN	chr15	25218865	ZNF736	chr7	63773185
PAR5	chr15	25230006	LOC649395	chr7	63894070
HBT8	chr15	25277533	BC070376	chr7	74143187
PAR1	chr15	25380788	NCF1C	chr7	74587816
UBE3A	chr15	25653831	HSPB1	chr7	75931874
AX747189	chr15	25919572	ZP3	chr7	76026840
MIR4715	chr15	26093972	PHTF2	chr7	77535577
ATP10A	chr15	26108349	CDK6	chr7	92465941
AK124673	chr15	27189907	SAMD9	chr7	92747336
GABRG3	chr15	27216428	HEPACAM2	chr7	92848870
DQ595648	chr15	28600726	MIR591	chr7	95849068
FAM189A1	chr15	29488891	CYP3A5	chr7	99277621
FAM189A1	chr15	29862927	CYP3A43	chr7	99425635
BC043570	chr15	29967193	STAG3	chr7	99798391
ULK4P3	chr15	30395934	TFR2	chr7	100239201
DKFZP434L187	chr15	30488238	TFR2	chr7	100240402
CHRFAM7A	chr15	30685864	TRIM56	chr7	100730593
MTMR10	chr15	31239503	PAI1	chr7	100781706
TRPM1	chr15	31393929	CUX1	chr7	101459183
C15orf45	chr15	32962079	FBXL13	chr7	102665677
GREM1	chr15	33010204	PMPCB	chr7	102940617
AX747968	chr15	33011208	RELN	chr7	103629963
SNORD77	chr15	33262927	SLC26A4	chr7	107301079
FMN1	chr15	33360233	U3	chr7	107640427
RYR3	chr15	33603176	Mir_548	chr7	107677377
CHRM5	chr15	34261088	GPR85	chr7	112724776
BC037952	chr15	38519066	ST7	chr7	116654952
THBS1	chr15	39873279	ST7OT2	chr7	116730835
GPR176	chr15	40121477	CPED1	chr7	120716642
GPR176	chr15	40213093	ZNF800	chr7	127026234
IVD	chr15	40697685	DQ579129	chr7	128043763
CHAC1	chr15	41245635	IMPDH1	chr7	128046024
BC067230	chr15	41594572	IMPDH1	chr7	128050036
MGA	chr15	41913763	FLNC	chr7	128470482
PLA2G4E	chr15	42342901	MIR182	chr7	129410332
SEMA6D	chr15	48009583	ZC3HC1	chr7	129680941
SEMA6D	chr15	48010685	SSMEM1	chr7	129847703
AK021664	chr15	48428972	CALD1	chr7	134617738
MYEF2	chr15	48442183	STRA8	chr7	134916730
MYEF2	chr15	48444449	LUZP6	chr7	135662204
MYEF2	chr15	48470558	CREB3L2	chr7	137617754
CTXN2	chr15	48483866	CREB3L2	chr7	137620655
CTXN2	chr15	48493497	KEL	chr7	142659503
FBN1	chr15	48937985	FAM115C	chr7	143320854
FGF7	chr15	49715374	FAM115C	chr7	143333744
ATP8B4	chr15	50168727	FAM115C	chr7	143412938
TNFAIP8L3	chr15	51397473	FAM115C	chr7	143518083
Mir_584	chr15	51525431	KRBA1	chr7	149417098
GLDN	chr15	51633712	ZNF467	chr7	149470295
GNB5	chr15	52483565	ACTR3C	chr7	150000069
MYO5C	chr15	52587995	LRRC61	chr7	150006629
MYO5A	chr15	52632591	GIMAP5	chr7	150434435
MYO5A	chr15	52821247	KCNH2	chr7	150652917
UNC13C	chr15	54305100	KCNH2	chr7	150657964
DYX1C1-CCPG1	chr15	55790782	NOS3	chr7	150690840
PRTG	chr15	55967881	ATG9B	chr7	150721586
TCF12	chr15	57544396	SMARCD3	chr7	150945749
AL110171	chr15	57840992	OR4F21	chr8	117024
MYZAP	chr15	57884101	AK128880	chr8	2585957
ADAM10	chr15	58913820	FDFT1	chr8	11653081
MYO1E	chr15	59665071	DLC1	chr8	12973753
RORA	chr15	60884707	DMTN	chr8	21911080
RORA	chr15	60919729	DMTN	chr8	21912327
RORA	chr15	61521502	DMTN	chr8	21915375
MGC15885	chr15	62937380	DMTN	chr8	21916685
TLN2	chr15	63050788	DMTN	chr8	21924348
TLN2	chr15	63112684	BNIP3L	chr8	26247905
CA12	chr15	63674075	PTK2B	chr8	27179918
USP3	chr15	63829223	ELP3	chr8	27947748
MIR1272	chr15	65054714	LOC728024	chr8	37605564
RBPMS2	chr15	65067770	STAR	chr8	38008600
ANKDD1A	chr15	65204100	DDHD2	chr8	38090504
ANKDD1A	chr15	65207995	ADAM3A	chr8	39380508
ANKDD1A	chr15	65214119	ANK1	chr8	41655140
RASL12	chr15	65360388	LOC100287846	chr8	48100929
UBAP1L	chr15	65395022	KIAA0146	chr8	48352884
IGDCC3	chr15	65648710	CA8	chr8	61193954
IGDCC3	chr15	65670378	BC047540	chr8	62678528
IGDCC4	chr15	65688767	RDH10	chr8	74209338
MIR4311	chr15	66332570	STAU2	chr8	74650584
MEGF11	chr15	66546075	CA1	chr8	86290342
MAP2K1	chr15	66694219	DCAF4L2	chr8	88886296
SMAD3	chr15	67458492	LINC00534	chr8	91233715
ITGA11	chr15	68724492	C8orf69	chr8	96228602
CORO2B	chr15	68871307	CPQ	chr8	97657498
CORO2B	chr15	68908878	OSR2	chr8	99956630
CORO2B	chr15	68924326	VPS13B	chr8	100148892
LINC00277	chr15	69365265	AK127183	chr8	103819049
GLCE	chr15	69452972	Mir_584	chr8	105677818
PAQR5	chr15	69606741	ZFPM2	chr8	106331146
Mir_584	chr15	70507573	ANGPT1	chr8	108348743
UACA	chr15	70994620	WDR67	chr8	124138295
UACA	chr15	71055850	FAM83A	chr8	124191286
CT62	chr15	71407839	U3	chr8	124192765
THSD4	chr15	71839566	FAM83A	chr8	124194265
NR2E3	chr15	72102893	MTSS1	chr8	125578000
AX748294	chr15	72908150	DQ589437	chr8	125928395
BBS4	chr15	73015134	DQ572100	chr8	125934355
NEO1	chr15	73344824	ZNF572	chr8	125985538
HCN4	chr15	73661605	LINC00861	chr8	126963441
CD276	chr15	73976621	MIR1205	chr8	128972878
C15orf59	chr15	74043816	MIR1207	chr8	129061397
LOXL1	chr15	74218788	MIR1208	chr8	129162361
CYP11A1	chr15	74658553	Mir_652	chr8	135847885
SCAMP5	chr15	75287875	PTK2	chr8	141728460
C15orf27	chr15	76352298	LOC731779	chr8	142350647
C15orf27	chr15	76430047	MAFA	chr8	144512602
PSTPIP1	chr15	77324638	AX746851	chr8	144824176
LINC00597	chr15	77517746	PLEC	chr8	145047697
AK025664	chr15	77774391	PLEC	chr8	145050913
LINGO1	chr15	77988475	OPLAH	chr8	145113594
IDH3A	chr15	78449249	OPLAH	chr8	145115584
ACSBG1	chr15	78527049	SCRT1	chr8	145559943
CRABP1	chr15	78632665	ADCK5	chr8	145597730
CHRNA3	chr15	78913637	CPSF1	chr8	145628620
CHRNB4	chr15	78933587	SLC39A4	chr8	145638970
RASGRF1	chr15	79383215	SLC39A4	chr8	145640758
MIR184	chr15	79502129	DOCK8	chr9	214864
KIAA1024	chr15	79724857	C9orf66	chr9	215893
ARNT2	chr15	80696691	DOCK8	chr9	273047
ARNT2	chr15	80733579	MIR101-2	chr9	4850296
KIAA1199	chr15	81071711	AK021739	chr9	4860453
C15orf26	chr15	81426643	MLANA	chr9	5890908
BC043257	chr15	82380934	SPINK4	chr9	33240195
AP3B2	chr15	83378635	AQP7	chr9	33395511
HOMER2	chr15	83621476	AQP7	chr9	33402517
HDGFRP3	chr15	83876770	C9orf24	chr9	34397849
ADAMTSL3	chr15	84322837	FAM214B	chr9	35108272
U6	chr15	84386178	DQ573253	chr9	42435179
ZSCAN2	chr15	85147050	AK093443	chr9	42470126
NMB	chr15	85201802	AK310876	chr9	42771707
AKAP13	chr15	85923846	DQ586768	chr9	44023516
AKAP13	chr15	86126144	FAM27C	chr9	44990235
AKAP13	chr15	86163180	LOC100132167	chr9	45441936
AK054749	chr15	89147834	FAM27A	chr9	45727028
ACAN	chr15	89346673	PTGER4P2-CDK2AP2P2	chr9	66496469
HAPLN3	chr15	89438770	BC065763	chr9	66699951
LINC00925	chr15	89921272	AK310876	chr9	66922966
KIF7	chr15	90198682	LOC286297	chr9	67032072
TRNA_Pseudo	chr15	92254374	AQP7P1	chr9	67281904
ST8SIA2	chr15	92937139	AQP7P1	chr9	67289492
FAM174B	chr15	93199031	DQ594366	chr9	67792166
AK094352	chr15	93855785	FAM27B	chr9	67794189
LOC400456	chr15	95870329	LOC642236	chr9	68454375
Metazoa_SRP	chr15	97896726	LOC100132352	chr9	68726540
MIR4714	chr15	99327654	AK311167	chr9	69065545
AF020763	chr15	99441844	LOC440896	chr9	69192879
MEF2A	chr15	100173182	DQ596206	chr9	69474939
CHSY1	chr15	101728266	AK310876	chr9	69757784
RAB11FIP3	chr16	524849	AK310876	chr9	70374924
RAB11FIP3	chr16	532524	AK056618	chr9	70646052
WDR90	chr16	699362	AK057188	chr9	71590757
SSTR5	chr16	1122755	KLF9	chr9	73029573
MIR1225	chr16	2140285	GDA	chr9	74729510
CLDN9	chr16	3062456	ROR2	chr9	94711162
CCDC64B	chr16	3085542	ROR2	chr9	94712444
BC045731	chr16	3087800	ECM2	chr9	95285175
ZSCAN10	chr16	3149293	ZNF169	chr9	97041039
PPL	chr16	4987136	LOC100132077	chr9	97094757
BC108660	chr16	5289815	XPA	chr9	100459691
TMEM114	chr16	8622226	C9orf156	chr9	100684852
ABAT	chr16	8806825	HEMGN	chr9	100700675
ABAT	chr16	8814572	HEMGN	chr9	100707197
USP7	chr16	9030543	ANP32B	chr9	100745488
AK057657	chr16	9202200	LOC286367	chr9	107536632
TVP23A	chr16	10912621	AL390170	chr9	111894258
SHISA9	chr16	12995476	U6	chr9	113131978
MKL2	chr16	14280573	SUSD1	chr9	114937556
PLA2G10	chr16	14788526	FAM225B	chr9	115873957
MIR3179-3	chr16	14995364	FAM225A	chr9	115875175
LOC100288332	chr16	15472151	C9orf91	chr9	117373705
MPV17L	chr16	15489610	PHF19	chr9	123639606
C16orf45	chr16	15528324	LCN2	chr9	130911731
MYH11	chr16	15950887	GOLGA2	chr9	131036251
MIR3179-2	chr16	16394015	CERCAM	chr9	131186320
AX747757	chr16	17432716	FAM73B	chr9	131831537
XYLT1	chr16	17564738	LOC100506190	chr9	132245729
MIR3179-3	chr16	18505834	LOC100506190	chr9	132250938
GPR139	chr16	20085100	FNBP1	chr9	132757237
UMOD	chr16	20364037	FAM78A	chr9	134145880
CRYM	chr16	21289657	FAM78A	chr9	134151906
RRN3P1	chr16	21831731	GFI1B	chr9	135853893
DKFZp547E087	chr16	21930477	RALGDS	chr9	135996637
VWA3A	chr16	22103862	RALGDS	chr9	136004788
SMG1P1	chr16	22462887	ABO	chr9	136150630
HS3ST2	chr16	22825859	BC015688	chr9	138398293
USP31	chr16	23096983	NACC2	chr9	138987131
SCNN1G	chr16	23194039	CARD9	chr9	139266546
SCNN1B	chr16	23313590	CARD9	chr9	139268133
CACNG3	chr16	24266873	NOTCH1	chr9	139408003
AK127191	chr16	24682383	EGFL7	chr9	139557378
HS3ST4	chr16	25703346	EGFL7	chr9	139560223
C16orf82	chr16	27078218	TRAF2	chr9	139776384
AK075019	chr16	29119032	AY660577	chrX	11125110
LOC613038	chr16	29478899	ARHGAP6	chrX	11284095
LOC440354	chr16	29580649	AMELX	chrX	11311532
SEZ6L2	chr16	29910585	ARHGAP6	chrX	11369656
ASPHD1	chr16	29912146	ARHGAP6	chrX	11445893
FAM57B	chr16	30042186	RAB9A	chrX	13707239
STX1B	chr16	31021829	DDX53	chrX	23018077
BC039500	chr16	31053031	KLHL15	chrX	24045303
TRIM72	chr16	31225341	MAGEB2	chrX	30233674
Y_RNA	chr16	47347032	MAGEB1	chrX	30265270
BC048130	chr16	47921041	XK	chrX	37545132
ABCC11	chr16	48269088	BCOR	chrX	39956719
C16orf78	chr16	49407807	DQ570500	chrX	43137548
ZNF423	chr16	49698136	DUSP21	chrX	44703248
ZNF423	chr16	49856649	SSX1	chrX	48114796
ZNF423	chr16	49891830	SSX3	chrX	48216142
SNORD112	chr16	50532141	SSX4B	chrX	48242956
NOD2	chr16	50753822	SSX4B	chrX	48271355
Mir_548	chr16	52289461	WAS	chrX	48542185
IRX3	chr16	54320378	GATA1	chrX	48644981
IRX6	chr16	55358470	HDAC6	chrX	48671759
IRX6	chr16	55359711	WDR45	chrX	48935406
MMP2	chr16	55513080	PLP2	chrX	49028183
MMP2	chr16	55514444	GAGE12J	chrX	49178515
SLC6A2	chr16	55733465	GAGE13	chrX	49188093
DKFZP434H168	chr16	56228437	GAGE8	chrX	49189207
MT1E	chr16	56659584	GAGE12F	chrX	49217762
MT1G	chr16	56701977	GAGE2D	chrX	49226137
MT1H	chr16	56703725	GAGE12D	chrX	49306324
NUP93	chr16	56815703	GAGE12D	chrX	49315880
NUP93	chr16	56817412	GAGE12D	chrX	49325433
NLRC5	chr16	57068079	GAGE12D	chrX	49334991
CX3CL1	chr16	57406413	GAGE2A	chrX	49354117
GPR56	chr16	57662418	GAGE1	chrX	49363615
GPR56	chr16	57673206	PAGE1	chrX	49460596
KIFC3	chr16	57809020	SSX2	chrX	52780307
KIFC3	chr16	57896733	PFKFB1	chrX	55020511
CDH8	chr16	61891142	BC067907	chrX	64808260
CDH8	chr16	62070739	mir-223	chrX	65235302
CDH11	chr16	65155919	MIR223	chrX	65238711
ZDHHC1	chr16	67450339	VSIG4	chrX	65259967
ESRP2	chr16	68270136	HEPH	chrX	65382432
CDH3	chr16	68678150	CXorf65	chrX	70326638
CDH1	chr16	68771194	IL2RG	chrX	70329240
WWP2	chr16	69951485	IL2RG	chrX	70331481
WWP2	chr16	69958885	MED12	chrX	70349529
IL34	chr16	70657894	FAM46D	chrX	79675945
TRNA_Met	chr16	71460395	BTK	chrX	100641212
MARVELD3	chr16	71660055	LONRF3	chrX	118110294
PHLPP2	chr16	71748704	NKRF	chrX	118739846
PMFBP1	chr16	72162693	RHOXF2B	chrX	119211707
U7	chr16	72855891	RHOXF2B	chrX	119292466
ZFHX3	chr16	73082274	GLUD2	chrX	120181461
LDHD	chr16	75150670	CXorf48	chrX	134305751
CHST6	chr16	75528926	CT45A5	chrX	134971244
CHST5	chr16	75564282	MAGEC1	chrX	140993594
CHST5	chr16	75569068	MAGEC2	chrX	141291773
ADAMTS18	chr16	77397782	MAGEC2	chrX	141293076
VAT1L	chr16	77822482	FMR1NB	chrX	147062848
CLEC3A	chr16	78056442	IDS2	chrX	148607803
MAF	chr16	79634622	MAGEA9B	chrX	148669116
PKD1L2	chr16	81214934	MAGEA9B	chrX	148867872
BCMO1	chr16	81272295	MAGEA8	chrX	149009940
MIR4720	chr16	81418622	PASD1	chrX	150732006
WFDC1	chr16	84328400	GABRE	chrX	151143151
ATP2C2	chr16	84402132	MAGEA10	chrX	151304092
IRF8	chr16	85932773	MAGEA6	chrX	151867244
LOC146513	chr16	86320036	MAGEA6	chrX	151869310
LINC00917	chr16	86379285	CSAG2	chrX	151877747
JPH3	chr16	87635440	CSAG3	chrX	151881804
JPH3	chr16	87636492	MAGEA2	chrX	151885595
AK126852	chr16	88134565	MAGEA12	chrX	151900800
ZC3H18	chr16	88677675	MAGEA2	chrX	151919887
ANKRD11	chr16	89358185	CSAG3	chrX	151923678
AK097694	chr16	89497374	MAGEA3	chrX	151936166
RPH3AL	chr17	202633	MAGEA3	chrX	151938240
VPS53	chr17	426233	MAGEA1	chrX	152483010
AX748314	chr17	699304	MAGEA1	chrX	152486116
NXN	chr17	800254	DUSP9	chrX	152912656
NXN	chr17	882998	SLC10A3	chrX	153717279
ABR	chr17	935078	IKBKG	chrX	153770458
Metazoa_SRP	chr17	947608	IKBKG	chrX	153780202
ABR	chr17	982386	IKBKG	chrX	153871017
ABR	chr17	1012340	MPP1	chrX	154033802
ABR	chr17	1029090	SMIM9	chrX	154062937
ABR	chr17	1090616	F8	chrX	154250998
MIR1253	chr17	2651476	CLIC2	chrX	154563986
ASPA	chr17	3377403	VAMP7	chrX	155110942
ASPA	chr17	3379295	IL9R	chrX	155227245
TRPV3	chr17	3433551	DDX11L	chrX	155257848
ZNF232	chr17	5026397	DQ590589	chrY	13332094
WSCD1	chr17	5983690	DQ587965	chrY	27539795
PITPNM3	chr17	6376536	IL9R	chrY	59330251
PITPNM3	chr17	6459877
ALOX15P1	chr17	6561037
SLC13A5	chr17	6616740
FBXO39	chr17	6679551
TEKT1	chr17	6735060
ALOX12P2	chr17	6756894
ALOX12P2	chr17	6797100
DLG4	chr17	7108449
ACAP1	chr17	7239847
FGF11	chr17	7344060
EFNB3	chr17	7608519
GUCY2D	chr17	7905987
ALOX15B	chr17	7942357
MFSD6L	chr17	8702667
RCVRN	chr17	9804519
GAS7	chr17	9923319
GAS7	chr17	9929623
MYH8	chr17	10325267
LINC00675	chr17	10707416
MYOCD	chr17	12569206
ARHGAP44	chr17	12692828
DQ574806	chr17	12890338
SNORA74	chr17	14080447
CDRT7	chr17	14934291
TEKT3	chr17	15244958
CDRT1	chr17	15523018
FAM211A	chr17	16395505
AX748015	chr17	18314472
LOC339240	chr17	18325494
MFAP4	chr17	19290532
TRNA_Trp	chr17	19411493
SLC47A1	chr17	19437166
SLC47A2	chr17	19622292
ALDH3A1	chr17	19651746
ULK2	chr17	19771239
CCDC144CP	chr17	20224486
AK127974	chr17	20432000
PIPOX	chr17	27369917
SSH2	chr17	28088408
LRRC37BP1	chr17	28935447
RNF135	chr17	29297955
AF086346	chr17	29702592
RAB11FIP4	chr17	29718641
U6atac	chr17	29890913
RHBDL3	chr17	30594822
ASIC2	chr17	31620006
ASIC2	chr17	32483825
BC062794	chr17	32510651
CCL2	chr17	32582295
SLFN5	chr17	33570085
SLFN13	chr17	33775856
7SK	chr17	35038648
ARHGAP23	chr17	36584719
ARHGAP23	chr17	36614345
SRCIN1	chr17	36720232
FBXO47	chr17	37123655
PLXDC1	chr17	37307902
NEUROD2	chr17	37762852
ERBB2	chr17	37856253
GRB7	chr17	37896219
IKZF3	chr17	37934478
TOP2A	chr17	38567728
KRTAP3-1	chr17	39165366
KRTAP4-7	chr17	39240458
KRTAP9-2	chr17	39382899
HAP1	chr17	39890898
TMEM106A	chr17	41363893
SOST	chr17	41836156
CD300LG	chr17	41924515
MPP2	chr17	41985113
MPP2	chr17	41987068
GJC1	chr17	42885252
HEXIM2	chr17	43248852
LOC644172	chr17	43679748
PRR15L	chr17	46035243
TTLL6	chr17	46894469
KAT7	chr17	47892693
DLX3	chr17	48072588
SAMD14	chr17	48201522
SAMD14	chr17	48207246
MYCBPAP	chr17	48585744
NOG	chr17	54671059
CUEDC1	chr17	55980750
MSX2P1	chr17	56234319
SEPT4	chr17	56609443
MIR4729	chr17	57443443
C17orf64	chr17	58499864
BCAS3	chr17	59234816
BCAS3	chr17	59322576
MRC2	chr17	60704761
BC037347	chr17	60783566
2018-03-10	chr17	60884011
2018-03-10	chr17	60885705
KCNH6	chr17	61600694
GH1	chr17	61996198
LRRC37A3	chr17	62893772
AXIN2	chr17	63554854
BC033554	chr17	64412972
CACNG5	chr17	64831234
CACNG4	chr17	64960979
ARSG	chr17	66396296
MIR635	chr17	66420689
FAM20A	chr17	66597095
MAP2K6	chr17	67410837
MAP2K6	chr17	67501586
BC094791	chr17	67586135
D43770	chr17	70026956
AK094963	chr17	70112157
SSTR2	chr17	71161159
CPSF4L	chr17	71258019
SDK2	chr17	71640227
LOC400620	chr17	71782960
LINC00469	chr17	71824676
BTBD17	chr17	72357958
MYO15B	chr17	73584138
AX747521	chr17	74494871
MGAT5B	chr17	74942331
SEPT9	chr17	75283972
SEPT9	chr17	75471324
DNAH17	chr17	76468856
CYTH1	chr17	76713107
CYTH1	chr17	76719832
TIMP2	chr17	76870171
LOC100653515	chr17	76899299
TIMP2	chr17	76918483
TIMP2	chr17	76921472
TBC1D16	chr17	77924656
CCDC40	chr17	78055241
CARD14	chr17	78157711
AATK	chr17	79096226
GCGR	chr17	79762009
ZNF750	chr17	80797931
DLGAP1-AS3	chr18	3878179
DLGAP1	chr18	4248697
DLGAP1	chr18	4455266
EPB41L3	chr18	5543986
EPB41L3	chr18	5577647
SNORD112	chr18	5579412
TMEM200C	chr18	5892103
L3MBTL4	chr18	6367682
L3MBTL4	chr18	6414910
LAMA1	chr18	7117813
PTPRM	chr18	7946928
SNORD5	chr18	8253967
LOC100192426	chr18	8367032
SOGA2	chr18	8707408
SOGA2	chr18	8717368
SOGA2	chr18	8789671
AX747048	chr18	10247598
APCDD1	chr18	10454624
PIEZO2	chr18	11148761
DQ575348	chr18	11668372
SLMO1	chr18	12420187
BC041855	chr18	13216366
LDLRAD4	chr18	13218728
LDLRAD4	chr18	13641756
MC2R	chr18	13915535
GREB1L	chr18	18822202
MIR320C1	chr18	19263470
MIR133A1	chr18	19405746
CABLES1	chr18	20714527
CABLES1	chr18	20715726
CABLES1	chr18	20735788
ANKRD29	chr18	21242849
LAMA3	chr18	21269561
LAMA3	chr18	21452983
TTC39C	chr18	21572736
TTC39C	chr18	21594383
CABYR	chr18	21735664
OSBPL1A	chr18	21852196
OSBPL1A	chr18	21891470
OSBPL1A	chr18	21977833
KCTD1	chr18	24056855
KCTD1	chr18	24237365
AQP4	chr18	24442575
CHST9	chr18	24722971
CHST9	chr18	24765302
AK127888	chr18	25175128
CDH2	chr18	25616539
CDH2	chr18	25757445
DSC1	chr18	28742819
DSG4	chr18	28956739
B4GALT6	chr18	29264686
RNF125	chr18	29598444
KLHL14	chr18	30352974
NOL4	chr18	31628576
NOL4	chr18	31802434
NOL4	chr18	31803515
DTNA	chr18	32073253
DTNA	chr18	32173281
DTNA	chr18	32290195
MIR3975	chr18	33171700
MIR187	chr18	33484889
FHOD3	chr18	34124513
CELF4	chr18	35146000
LINC00669	chr18	37380282
RIT2	chr18	40695657
MIR4319	chr18	42550131
SLC14A1	chr18	43306917
SLC14A1	chr18	43308993
SIGLEC15	chr18	43405544
LOXHD1	chr18	44236996
ST8SIA5	chr18	44311726
ST8SIA5	chr18	44337039
KATNAL2	chr18	44526786
TCEB3CL2	chr18	44544607
TCEB3CL2	chr18	44550534
TCEB3C	chr18	44556449
TCEB3B	chr18	44561988
ZBTB7C	chr18	45663680
ZBTB7C	chr18	45691937
ZBTB7C	chr18	45901935
SMAD7	chr18	46469177
DYM	chr18	46784863
MYO5B	chr18	47376177
CCDC11	chr18	47792865
DYNAP	chr18	52258389
TCF4	chr18	52969852
TCF4	chr18	52989090
TCF4	chr18	53071226
TCF4	chr18	53089723
TCF4	chr18	53178000
AK127787	chr18	53448952
LINC-ROR	chr18	54739350
ST8SIA3	chr18	55019720
ATP8B1	chr18	55470327
NEDD4L	chr18	55862621
ALPK2	chr18	56205456
ALPK2	chr18	56296189
MALT1	chr18	56338617
Metazoa_SRP	chr18	56470252
U6	chr18	56472499
U2	chr18	56593528
ZNF532	chr18	56615298
[truncated: 2,741 more rows]

## Sheet: VUMC-10 vs. SU-DIPG-XIII cells 
VUMC-10 specific promoters	Chr. Location	Position	SU-DIPG-XIII specific promoters	Chr. Location	Position
LOC254099	chr1	1072396	WASH7P	chr1	19759
TTLL10	chr1	1109285	LOC729737	chr1	140566
CPSF3L	chr1	1252830	ACAP3	chr1	1234335
ATAD3B	chr1	1413405	MXRA8	chr1	1293915
MIB2	chr1	1560370	ANKRD65	chr1	1356824
NADK	chr1	1690081	HES5	chr1	2461684
CALML6	chr1	1846265	LOC728716	chr1	4000671
PRKCZ	chr1	1981908	AJAP1	chr1	4715104
C1orf86	chr1	2139172	AK125078	chr1	5728315
PLCH2	chr1	2411622	MIR34A	chr1	9211836
MEGF6	chr1	3448012	5S_rRNA	chr1	9497837
TP73	chr1	3569128	PTCHD2	chr1	11539294
HES2	chr1	6479979	PTCHD2	chr1	11561046
PLEKHG5	chr1	6580121	FBXO6	chr1	11724149
ZBTB48	chr1	6645361	NPPA	chr1	11907840
ERRFI1	chr1	8086393	AADACL4	chr1	12704565
BC113958	chr1	8441235	C1orf158	chr1	12806162
ENO1	chr1	8931635	PRAMEF8	chr1	13611550
TMEM201	chr1	9656916	PRDM2	chr1	14031349
CORT	chr1	10509775	FBLIM1	chr1	16083153
Mir_584	chr1	10744633	IGSF21	chr1	18434239
CASZ1	chr1	10754507	VWA5B1	chr1	20617411
C1orf127	chr1	11024328	FAM43B	chr1	20878931
MTHFR	chr1	11856547	USP48	chr1	22031108
MTHFR	chr1	11863440	MDS2	chr1	23907984
PDPN	chr1	13911966	AX747207	chr1	25230414
KAZN	chr1	15272414	EXTL1	chr1	26348270
FHAD1	chr1	15573767	LAPTM5	chr1	31230683
CTRC	chr1	15764937	C1orf94	chr1	34632623
AGMAT	chr1	15911605	C1orf94	chr1	34642552
DDI2	chr1	15956819	DLGAP3	chr1	35370984
SLC25A34	chr1	16062808	LOC653160	chr1	35450948
CLCNKA	chr1	16348485	AF119915	chr1	35833677
FAM131C	chr1	16400127	CSF3R	chr1	36948915
EPHA2	chr1	16482582	GRIK3	chr1	37499844
ARHGEF19	chr1	16539104	EPHA10	chr1	38230824
NECAP2	chr1	16782289	MANEAL	chr1	38259773
CROCCP2	chr1	16959841	MANEAL	chr1	38261159
CROCC	chr1	17294697	POU3F1	chr1	38512450
PADI3	chr1	17575592	RHBDL2	chr1	39385009
ARHGEF10L	chr1	17914910	MACF1	chr1	39670422
PAX7	chr1	18957499	MACF1	chr1	39903448
AX747516	chr1	19402005	NFYC	chr1	41175037
EIF4G3	chr1	21415706	KLF17	chr1	44514029
AX747766	chr1	21604868	MAST2	chr1	46330049
ECE1	chr1	21606183	KNCN	chr1	47015678
RAP1GAP	chr1	21949011	CYP4X1	chr1	47469911
EPHA8	chr1	22890003	CYP4X1	chr1	47489239
LOC284632	chr1	24526729	ELAVL4	chr1	50513685
GRHL3	chr1	24649529	ELAVL4	chr1	50569581
STPG1	chr1	24700300	ELAVL4	chr1	50571963
RUNX3	chr1	25256770	EPS15	chr1	51887793
LDLRAP1	chr1	25870075	C8B	chr1	57431688
STMN1	chr1	26219098	DAB1	chr1	57773037
SLC30A2	chr1	26372604	DAB1	chr1	58716211
AL050085	chr1	26794028	AX746780	chr1	58934677
RPS6KA1	chr1	26857818	BC042048	chr1	60238466
GPR3	chr1	27720302	BC030753	chr1	61436448
AHDC1	chr1	27878626	NFIA	chr1	61869747
EPB41	chr1	29213602	DNAJC6	chr1	65775217
SNORD103A	chr1	31422052	PDE4B	chr1	66458389
SNORD85	chr1	31441084	PDE4B	chr1	66820069
COL16A1	chr1	32169768	SGIP1	chr1	66999824
KIAA1522	chr1	33207511	SGIP1	chr1	67109226
KIAA0319L	chr1	35920237	C1orf173	chr1	75139422
KIAA0319L	chr1	35936561	ASB17	chr1	76398116
C1orf216	chr1	36184790	AF131837	chr1	77529660
AGO1	chr1	36360722	IFI44	chr1	79115476
AK025726	chr1	36391432	WDR63	chr1	85527992
MAP7D1	chr1	36638064	DDAH1	chr1	85870180
MIR5581	chr1	37966595	CYR61	chr1	86046443
PPIEL	chr1	40025370	AL832891	chr1	86047526
NFYC	chr1	41204507	LOC100505768	chr1	87837338
HIVEP3	chr1	42501596	GBP3	chr1	89488549
GUCA2A	chr1	42630395	GBP1	chr1	89531043
CCDC30	chr1	43002146	GBP1P1	chr1	89873237
PTPRF	chr1	44003868	KIAA1107	chr1	92634414
ARTN	chr1	44398991	VCAM1	chr1	101185195
RNF220	chr1	44889495	AK021551	chr1	101548009
RNF220	chr1	45116633	OLFM3	chr1	102462790
TESK2	chr1	45923543	COL11A1	chr1	103574052
AKR1A1	chr1	46033220	AMY2A	chr1	104159998
RPS15AP10	chr1	46112357	AMY2A	chr1	104257374
MAST2	chr1	46471912	NTNG1	chr1	107937775
SLC5A9	chr1	48688356	VAV3	chr1	108220631
DMRTA2	chr1	50889119	TRNA_Pseudo	chr1	108496345
CC2D1B	chr1	52824133	BC051808	chr1	108816311
TTC22	chr1	55266941	BC051808	chr1	108963310
HOOK1	chr1	60282303	SORT1	chr1	109935979
CYP2J2	chr1	60392423	GSTM2	chr1	110210643
AK097193	chr1	61291256	GSTM1	chr1	110230417
INADL	chr1	62208148	STRIP1	chr1	110574198
INADL	chr1	62271119	KCNA10	chr1	111061797
INADL	chr1	62417925	KCNA2	chr1	111147404
INADL	chr1	62439039	KCNA2	chr1	111148975
KANK4	chr1	62738463	KCNA3	chr1	111217655
LINC00466	chr1	63782901	CHI3L2	chr1	111770280
FOXD3	chr1	63788729	CHI3L2	chr1	111772332
ALG6	chr1	63876816	KCND3	chr1	112531777
AK096291	chr1	64636980	SnoU13	chr1	112913625
JAK1	chr1	65311323	SYT6	chr1	114695062
GNG12	chr1	68299155	SYT6	chr1	114696472
DIRAS3	chr1	68512980	SYCP1	chr1	115397454
LHX8	chr1	75595910	IGSF3	chr1	117150953
AK055631	chr1	75598261	PTGFRN	chr1	117452688
LHX8	chr1	75600566	ANKRD20A12P	chr1	142713605
CR936677	chr1	76188721	BC029473	chr1	142890670
RABGGTB	chr1	76259715	AK056396	chr1	143119060
LPHN2	chr1	82165454	DQ590126	chr1	143403583
LPHN2	chr1	82266081	DQ590126	chr1	143431397
Mir_544	chr1	82312940	BC070106	chr1	143467651
LPHN2	chr1	82415872	PDZK1P1	chr1	145942619
U80773	chr1	83451891	5S_rRNA	chr1	146124160
SYDE2	chr1	85666728	TRNA_Gln	chr1	146476831
BARHL2	chr1	91182794	GJA5	chr1	147231346
BC036441	chr1	91301718	GJA5	chr1	147245484
CDC7	chr1	91980375	PDZK1P1	chr1	147484331
TGFBR3	chr1	92327603	5S_rRNA	chr1	147665992
GFI1	chr1	92949356	TRNA_Asn	chr1	147719028
MTF2	chr1	93594351	TRNA_His	chr1	149155899
FNBP1L	chr1	93913687	TRNA_Pseudo	chr1	149161699
BCAR3	chr1	94050719	TRNA_Gln	chr1	149186124
LOC100129046	chr1	94057524	TRNA_Pseudo	chr1	149212021
BCAR3	chr1	94079702	PRPF3	chr1	150305449
MIG7	chr1	94240930	CTSS	chr1	150738433
ARHGAP29	chr1	94661497	CELF3	chr1	151680411
ARHGAP29	chr1	94703307	RIIAD1	chr1	151682908
ARHGAP29	chr1	94740624	C2CD4D	chr1	151813033
SLC44A3	chr1	95290048	CRNN	chr1	152386750
SLC44A3	chr1	95292994	KPRP	chr1	152730505
PTBP2	chr1	97250614	LCE1E	chr1	152758752
CLCC1	chr1	109493070	LCE1E	chr1	152759775
FW340027	chr1	109966952	LCE1D	chr1	152769226
SYPL2	chr1	110009099	LCE1D	chr1	152770270
SYPL2	chr1	110019390	LCE1C	chr1	152777954
ATXN7L2	chr1	110031468	LCE1C	chr1	152779107
GNAT2	chr1	110155705	LCE1A	chr1	152799948
AMPD2	chr1	110166609	IVL	chr1	152881038
AMPD2	chr1	110168048	IVL	chr1	152882273
AMPD2	chr1	110171948	SPRR4	chr1	152944366
AHCYL1	chr1	110546569	SPRR1B	chr1	153004821
MAGI3	chr1	114133105	Mir_584	chr1	153195185
HIPK1	chr1	114493766	PGLYRP3	chr1	153283194
MIR942	chr1	117637264	S100A9	chr1	153330329
HMGCS2	chr1	120311555	NPR1	chr1	153652629
NBPF9	chr1	148298262	MIR190B	chr1	154166219
U6	chr1	150995328	CHRNB2	chr1	154540256
GABPB2	chr1	151043079	PAQR6	chr1	156217908
S100A3	chr1	153521734	BC016978	chr1	156377645
S100A16	chr1	153585514	MIR9-1	chr1	156390221
S100A14	chr1	153588808	C1orf61	chr1	156400493
ATP1A2	chr1	160085519	BCAN	chr1	156611739
LOC100505795	chr1	164743878	BC005081	chr1	156613427
DUSP27	chr1	167064070	KIRREL	chr1	157963062
RBSG4	chr1	167165042	AK097921	chr1	158173667
LINC00626	chr1	168756178	CD1B	chr1	158301321
SCYL3	chr1	169839745	CD1E	chr1	158325616
AK096329	chr1	170489887	OR6K2	chr1	158670442
FMO6P	chr1	171106878	MNDA	chr1	158801167
FMO1	chr1	171227095	IFI16	chr1	158969757
FMO4	chr1	171283485	IFI16	chr1	158979681
AX747393	chr1	180150089	TRNA	chr1	159111474
AK056657	chr1	180945618	CADM3	chr1	159141376
AF387615	chr1	181382578	LOC100131825	chr1	159172212
Mir_544	chr1	181456111	DARC	chr1	159173802
NMNAT2	chr1	183274009	DARC	chr1	159175048
C1orf53	chr1	197871681	C1orf204	chr1	159825137
LHX9	chr1	197881634	CCDC19	chr1	159863095
LHX9	chr1	197886516	LOC100505633	chr1	159931013
LHX9	chr1	197896720	KCNJ10	chr1	160040051
KLHL12	chr1	202887516	KCNJ9	chr1	160051359
LINC00303	chr1	204010392	LY9	chr1	160765863
PLXNA2	chr1	208202551	ITLN1	chr1	160854960
TRAF5	chr1	211519705	ARHGAP30	chr1	161039760
NEK2	chr1	211843749	NR1I3	chr1	161206388
PPP2R5A	chr1	212475147	PCP4L1	chr1	161228516
SNORA16B	chr1	212526159	MPZ	chr1	161279762
ATF3	chr1	212738675	HSPA7	chr1	161575848
ENAH	chr1	225703099	FCRLA	chr1	161676761
EPHX1	chr1	226013001	FCRLA	chr1	161680078
PYCR2	chr1	226110448	MIR4654	chr1	162126896
PSEN2	chr1	227063065	PBX1	chr1	164558765
ADCK3	chr1	227165104	RXRG	chr1	165414592
CDC42BPA	chr1	227268718	LOC400794	chr1	165508849
GUK1	chr1	228332403	LRRC52	chr1	165513477
GJC2	chr1	228337414	POU2F1	chr1	167298280
DUSP5P1	chr1	228780393	KIFAP3	chr1	170038056
EGLN1	chr1	231560790	PRRX1	chr1	170633312
KIAA1804	chr1	233511528	DNM3	chr1	172348157
U4	chr1	233584527	TNFSF4	chr1	173174697
KCNK1	chr1	233749749	SLC9C2	chr1	173572233
ARID4B	chr1	235357526	RABGAP1L	chr1	174846529
LYST	chr1	236047008	AK093214	chr1	175526123
HEATR1	chr1	236746496	TNR	chr1	175712752
TRNA_Pseudo	chr1	238105861	RFWD2	chr1	176153828
SDCCAG8	chr1	243449573	ASTN1	chr1	177134024
C1orf101	chr1	244624672	FAM5B	chr1	177140632
HNRNPU	chr1	245024393	SEC16B	chr1	177917779
ZNF496	chr1	247492917	SEC16B	chr1	177930027
AK095699	chr10	4426437	SEC16B	chr1	177953553
GATA3	chr10	8096666	ANGPTL1	chr1	178838445
PROSER2	chr10	11865396	ANGPTL1	chr1	178840215
SEPHS1	chr10	13380881	NPHS2	chr1	179545084
KIAA1217	chr10	24544256	RNASEL	chr1	182556105
MIR604	chr10	29834026	RNASEL	chr1	182558394
SVIL	chr10	30024730	RGS16	chr1	182573548
C10orf68	chr10	32974897	RGS8	chr1	182641064
Metazoa_SRP	chr10	33577529	RGS8	chr1	182642067
FW312330	chr10	36051232	NPL	chr1	182758583
FAM21B	chr10	47943764	PLA2G4A	chr1	186798031
ERCC6	chr10	50710168	FAM5C	chr1	190444942
AGAP8	chr10	51252949	RGS13	chr1	192605267
ANK3	chr10	61900774	B3GALT2	chr1	193155743
ANK3	chr10	62493284	KCNT2	chr1	196577499
U2	chr10	62672685	CFHR3	chr1	196743929
MYPN	chr10	69865873	CFHR5	chr1	196946666
7SK	chr10	69917835	DENND1B	chr1	197627499
UNC5B	chr10	72972291	LINC00862	chr1	200342920
CDH23	chr10	73199583	C1orf106	chr1	200860626
C10orf105	chr10	73497581	C1orf106	chr1	200863948
MSS51	chr10	75193319	KIF21B	chr1	200974822
NDST2	chr10	75564210	CACNA1S	chr1	201081694
NDST2	chr10	75566669	ASCL5	chr1	201084500
C10orf55	chr10	75682535	TMEM9	chr1	201140702
ZMIZ1	chr10	81003424	TNNI1	chr1	201386921
ANXA11	chr10	81964247	CSRP1	chr1	201462029
AX746544	chr10	87403829	CSRP1	chr1	201465701
ADIRF	chr10	88728187	NAV1	chr1	201617449
AGAP11	chr10	88752003	MIR5191	chr1	201688635
ANKRD22	chr10	90611732	PTPRVP	chr1	202137178
ACTA2	chr10	90712580	LGR6	chr1	202208055
FAS-AS1	chr10	90752732	CHI3L1	chr1	203151262
SLC16A12	chr10	91196561	CHI3L1	chr1	203155922
SLC16A12	chr10	91295313	FMOD	chr1	203320289
MYOF	chr10	95141153	PRELP	chr1	203444882
MYOF	chr10	95242074	PLEKHA6	chr1	204329057
LOXL4	chr10	100028007	NFASC	chr1	204797781
HPS1	chr10	100206704	NFASC	chr1	204839989
DQ372722	chr10	101290907	AX746920	chr1	204991950
NKX2-3	chr10	101292689	LEMD1	chr1	205391214
PAX2	chr10	102505467	TRNA_Lys	chr1	205443270
PAX2	chr10	102508608	SLC26A9	chr1	205897514
AX747408	chr10	103023307	IKBKE	chr1	206643585
ITPRIP	chr10	106088750	RASSF5	chr1	206730491
ITPRIP	chr10	106093663	IL19	chr1	207010005
ITPRIP	chr10	106098251	PIGR	chr1	207119811
ADD3	chr10	111756107	C1orf116	chr1	207206101
Y_RNA	chr10	112402543	PFKFB2	chr1	207207760
RBM20	chr10	112404154	SYT14	chr1	210111518
CASP7	chr10	115469103	HHAT	chr1	210516625
ABLIM1	chr10	116251637	RPS6KC1	chr1	213234723
ABLIM1	chr10	116286685	PTPN14	chr1	214638300
ABLIM1	chr10	116392100	KCNK2	chr1	215178884
ABLIM1	chr10	116444414	KCNK2	chr1	215256559
AK098198	chr10	116524546	C1orf140	chr1	221509638
ABLIM1	chr10	116528019	ITPKB	chr1	226926876
AK092331	chr10	118648195	AX748369	chr1	229052954
KIAA1598	chr10	118886097	C1orf198	chr1	230991782
VAX1	chr10	118897812	LOC149373	chr1	231323373
BC039338	chr10	118928566	CHRM3	chr1	239549864
EMX2OS	chr10	119304579	FMN2	chr1	240255184
MIR4681	chr10	121137483	GREM2	chr1	240775462
HMX3	chr10	124895566	RGS7	chr1	241032152
HMX2	chr10	124907637	RGS7	chr1	241520478
CHST15	chr10	125851940	Mir_350	chr1	243352032
NKX1-2	chr10	126138550	KIF26B	chr1	245674303
CTBP2	chr10	126716453	OR2L13	chr1	248100492
DOCK1	chr10	129135163	OR2AK2	chr1	248128633
MGMT	chr10	131265453	OR2L5	chr1	248185249
EBF3	chr10	131762091	OR2L2	chr1	248201473
GLRX3	chr10	131958251	OR2M5	chr1	248308449
TTC40	chr10	134730186	OR2M4	chr1	248402230
IFITM1	chr11	313990	OR2T33	chr1	248437116
SIGIRR	chr11	417397	OR2T5	chr1	248651889
PHRF1	chr11	607065	OR2T11	chr1	248790429
SCT	chr11	627173	OR2T27	chr1	248814185
NS3BP	chr11	779453	ADARB2	chr10	1779670
SNORA52	chr11	811680	AKR1C1	chr10	5005453
BRSK2	chr11	1459535	AKR1C2	chr10	5046206
BRSK2	chr11	1463719	AKR1C3	chr10	5136567
MOB2	chr11	1507948	AKR1C4	chr10	5238797
H19	chr11	2019065	UCN3	chr10	5406975
NAP1L4	chr11	2973999	C10orf18	chr10	5734565
ART1	chr11	3666360	PFKFB3	chr10	6186842
C11orf42	chr11	6226797	ITIH5	chr10	7661636
DNHD1	chr11	6589285	5S_rRNA	chr10	8698794
U80769	chr11	9860688	HV745905	chr10	9424369
LYVE1	chr11	10590365	SFTA1P	chr10	10836877
MICAL2	chr11	12132137	CELF2	chr10	11047258
MICAL2	chr11	12260982	CELF2	chr10	11059892
MICALCL	chr11	12308446	USP6NL	chr10	11574274
PLEKHA7	chr11	16838962	UPF2	chr10	12077896
PLEKHA7	chr11	17035963	UCMA	chr10	13276328
LDHA	chr11	18415935	BEND7	chr10	13523124
NAV2	chr11	20077244	FRMD4A	chr10	14050160
DBX1	chr11	20181870	FAM107B	chr10	14614188
NELL1	chr11	21305206	FAM107B	chr10	14816896
MPPED2	chr11	30602041	ITGA8	chr10	15761770
PAX6	chr11	31828010	CACNB2	chr10	18549583
LMO2	chr11	33886697	CACNB2	chr10	18629613
LMO2	chr11	33913836	CACNB2	chr10	18689512
PAMR1	chr11	35551848	C10orf113	chr10	21435488
ALX4	chr11	44331716	7SK	chr10	22222071
GYLTL1B	chr11	45944242	ARMC3	chr10	23216953
AMBRA1	chr11	46564531	C10orf67	chr10	23633772
ARFGAP2	chr11	47195391	ARHGAP21	chr10	24911763
SLC39A13	chr11	47377000	PRTFDC1	chr10	25241533
TNKS1BP1	chr11	57089671	AK123440	chr10	25940640
TRNA_Lys	chr11	59323901	APBB1IP	chr10	26727265
MS4A8	chr11	60467046	LINC00202-2	chr10	26932036
SYT7	chr11	61309870	ARMC4	chr10	28272367
RAB3IL1	chr11	61687741	KIAA1462	chr10	30404420
AHNAK	chr11	62314332	LOC441666	chr10	42863493
BSCL2	chr11	62477091	BC039000	chr10	42967688
LGALS12	chr11	63273523	RET	chr10	43572516
FLRT1	chr11	63871361	RASGEF1A	chr10	43762367
EHD1	chr11	64623332	ZNF239	chr10	44070066
NEAT1	chr11	65190268	RASSF4	chr10	45476486
OVOL1	chr11	65554504	NPY4R	chr10	47083533
OVOL1	chr11	65561179	AX747901	chr10	49719721
AK057681	chr11	67064098	ARHGAP22	chr10	49813176
SSH3	chr11	67070918	ARHGAP22	chr10	49860561
IGHMBP2	chr11	68697274	ARHGAP22	chr10	49864310
IGHMBP2	chr11	68699772	LRRC18	chr10	50143242
CCND1	chr11	69455872	VSTM4	chr10	50323559
AK294004	chr11	69469178	C10orf128	chr10	50396407
BC133018	chr11	69472853	C10orf71	chr10	50530590
ORAOV1	chr11	69490165	NCOA4	chr10	51572363
FGF19	chr11	69519106	NCOA4	chr10	51576284
FGF4	chr11	69590171	SGMS1	chr10	52177940
FGF3	chr11	69634192	PCDH15	chr10	56424050
NUMA1	chr11	71727306	PCDH15	chr10	56561051
C11orf30	chr11	76237505	PCDH15	chr10	57387702
TSKU	chr11	76506660	BICC1	chr10	60272903
KCTD14	chr11	77734320	ANK3	chr10	62149634
5S_rRNA	chr11	95257298	ARID5B	chr10	63808969
YAP1	chr11	101981191	ZNF365	chr10	64133915
YAP1	chr11	101983170	LRRTM3	chr10	68685791
YAP1	chr11	101984874	H2AFY2	chr10	71812356
CASP4	chr11	104839325	ADAMTS14	chr10	72432558
NCAM1	chr11	113126598	CDH23	chr10	73472360
AK095187	chr11	126936896	USP54	chr10	75313098
ACRBP	chr12	6756580	USP54	chr10	75351298
ATN1	chr12	7043002	SYNPO2L	chr10	75410787
PTPN6	chr12	7055739	SYNPO2L	chr10	75415832
DDX12P	chr12	9572677	KCNMA1	chr10	79397577
KLRK1	chr12	10544490	LINC00856	chr10	80008381
HIST4H4	chr12	14924065	PLAC9	chr10	81892257
MGP	chr12	15038853	MAT1A	chr10	82049434
C12orf39	chr12	21679255	DYDC2	chr10	82104500
DD157417	chr12	25398274	NRG3	chr10	83635069
BC041929	chr12	26287896	RGR	chr10	86004808
PTHLH	chr12	28122894	CCSER2	chr10	86184694
KIF21A	chr12	39734896	RNLS	chr10	90343082
C12orf40	chr12	40019971	CPEB3	chr10	94003036
VDR	chr12	48298814	SORBS1	chr10	97181830
FMNL3	chr12	50046025	SLIT1	chr10	98945683
DIP2B	chr12	51079615	ARHGAP19	chr10	99030447
U7	chr12	51404781	GOLGA7B	chr10	99609994
KRT86	chr12	52643083	CNNM1	chr10	101117418
Mir_544	chr12	54180140	SFXN3	chr10	102792070
HOXC12	chr12	54348713	PSD	chr10	104169041
HOXC11	chr12	54366909	WBP1L	chr10	104535887
HOXC10	chr12	54378945	CALHM1	chr10	105218648
MIR196A2	chr12	54385521	NEURL	chr10	105315136
HOXC9	chr12	54393876	SH3PXD2A-AS1	chr10	105506536
HOXC8	chr12	54402889	SH3PXD2A	chr10	105615164
HOXC6	chr12	54410641	SORCS3	chr10	106400858
HOXC6	chr12	54422193	BC042079	chr10	106425958
HOXC4	chr12	54447660	BC036309	chr10	107899923
FLJ12825	chr12	54452037	HABP2	chr10	115310589
BAZ2A	chr12	56997484	PLEKHS1	chr10	115511212
INHBE	chr12	57849095	AK027190	chr10	115541552
JA611266	chr12	58204934	ADRB1	chr10	115803805
SRGAP1	chr12	64377585	U6	chr10	116729327
E02193	chr12	69747277	GFRA1	chr10	118031819
PAWR	chr12	80084790	GFRA1	chr10	118033126
ALX1	chr12	85674035	PPAPDC1A	chr10	122216465
RASSF9	chr12	86230318	PPAPDC1A	chr10	122263090
LOC643711	chr12	98147376	FGFR2	chr10	123276986
IGF1	chr12	102872429	FGFR2	chr10	123356159
GLT8D2	chr12	104444066	TACC2	chr10	123951962
SSH1	chr12	109198960	FAM24B-CUZD1	chr10	124605736
FOXN4	chr12	109747025	ZRANB1	chr10	126630691
ACAD10	chr12	112153309	MMP21	chr10	127464390
DL492076	chr12	120636441	PTPRE	chr10	129705324
P2RX2	chr12	133195402	PTPRE	chr10	129796389
MPHOSPH8	chr13	20220582	PTPRE	chr10	129845812
GJA3	chr13	20735183	AK124226	chr10	129979399
GJB2	chr13	20767114	PPP2R2D	chr10	133747959
ANKRD20A19P	chr13	24523454	AX746857	chr10	133810241
SPATA13	chr13	24863136	AL137551	chr10	133995337
CDX2	chr13	28543505	LRRC27	chr10	134150610
PAN3	chr13	28748408	TTC40	chr10	134756089
MTUS2-AS1	chr13	30061887	GPR123	chr10	134884432
USPL1	chr13	31208315	GPR123	chr10	134901408
TRNA_Asn	chr13	31248174	KNDC1	chr10	134973970
LINC00398	chr13	31377342	FUOM	chr10	135171529
LINC00423	chr13	33485790	MUC5AC	chr11	1220624
STARD13-AS	chr13	33851690	KRTAP5-4	chr11	1643368
STARD13	chr13	33859901	SYT8	chr11	1848708
U5	chr13	34403786	MRPL23-AS1	chr11	2011150
NBEA	chr13	35516423	IGF2	chr11	2170833
NBEA	chr13	36167142	KCNQ1DN	chr11	2891262
DCLK1	chr13	36429998	CDKN1C	chr11	2906995
DCLK1	chr13	36705514	OSBPL5	chr11	3116109
POSTN	chr13	38172981	TRIM68	chr11	4629489
FOXO1	chr13	41185264	OR51G1	chr11	4945569
MRPS31	chr13	41345347	OR52J3	chr11	5067755
U6	chr13	41928795	OR51Q1	chr11	5443340
Mir_684	chr13	42482874	OR51I1	chr11	5462783
AK054970	chr13	42813345	TRIM34	chr11	5646206
SERP2	chr13	44947977	TRIM5	chr11	5706339
TRNA	chr13	45492133	TRIM22	chr11	5710816
GTF2F2	chr13	45694630	ZNF215	chr11	6947653
ZC3H13	chr13	46542163	JB175177	chr11	7078055
LCP1	chr13	46719354	OVCH2	chr11	7727941
ITM2B	chr13	48807273	OR5E1P	chr11	7870597
DLEU2	chr13	50619368	TUB	chr11	8040790
ST13P4	chr13	50746153	TUB	chr11	8060179
UTP14C	chr13	52602940	RIC3	chr11	8190590
TDRD3	chr13	61008182	LMO1	chr11	8285425
MIR3169	chr13	61774014	LMO1	chr11	8290182
PCDH20	chr13	61989655	SPON1	chr11	13984183
BC128161	chr13	64608670	SOX6	chr11	16430430
PCDH9-AS2	chr13	67399300	SOX6	chr11	16497935
DACH1	chr13	72441330	KCNC1	chr11	17757494
KLF5	chr13	73629113	SAA3P	chr11	18137679
KLF5	chr13	73633141	SAA2-SAA4	chr11	18270221
Mir_633	chr13	77572204	PTPN5	chr11	18814268
POU4F1	chr13	79177695	NAV2	chr11	19372270
RNF219	chr13	79233314	NAV2-AS5	chr11	19528776
HH834010	chr13	79442273	TRNA	chr11	20221851
LINC00333	chr13	84714736	NELL1	chr11	20691116
LINC00559	chr13	90771971	ANO5	chr11	22214721
LINC00379	chr13	91863952	LUZP2	chr11	24518515
GPC5	chr13	92050934	ANO3	chr11	26353677
TRNA	chr13	95201976	MUC15	chr11	26593815
DZIP1	chr13	96251974	SLC5A12	chr11	26743574
UGGT2	chr13	96508942	KCNA4	chr11	30038577
HS6ST3	chr13	96743092	MIR3973	chr11	36031647
DOCK9	chr13	99502367	PRR5L	chr11	36317724
GPR183	chr13	99948399	LRRC4C	chr11	41481186
MIR623	chr13	100008384	HNRNPKP3	chr11	43290919
MIR4306	chr13	100295312	MIR670	chr11	43581205
ZIC5	chr13	100624178	LOC221122	chr11	44995452
ZIC2	chr13	100634025	FLJ41423	chr11	45392947
PCCA-AS1	chr13	101133269	DQ585118	chr11	45693023
GGACT	chr13	101184845	FOLH1	chr11	49230222
GGACT	chr13	101186056	LOC440040	chr11	49580079
TMTC4	chr13	101291062	LOC440040	chr11	49582474
TMTC4	chr13	101327103	TRIM51HP	chr11	55065708
NALCN-AS1	chr13	101360578	OR5L1	chr11	55578942
COL4A2-AS1	chr13	111160526	TRIM51	chr11	55653455
ARHGEF7	chr13	111934540	OR5M10	chr11	56345197
AX748212	chr13	111936127	OR5M1	chr11	56380978
ATP11A	chr13	113496589	PRG3	chr11	57148623
AK126278	chr13	113888345	PRG2	chr11	57158130
ADPRHL1	chr13	114103457	PRG2	chr11	57191532
AK126042	chr13	114591273	MIR130A	chr11	57408670
LINC00565	chr13	114631964	YPEL4	chr11	57417417
TRNA_Thr	chr14	21099391	OR9Q2	chr11	57957905
TRNA_Pro	chr14	21101164	OR5B21	chr11	58275578
Metazoa_SRP	chr14	21897965	AK294973	chr11	58672896
TRDC	chr14	22924244	GLYATL1	chr11	58695101
TRDC	chr14	22925563	LOC283194	chr11	58825925
TCRA	chr14	22961837	FAM111B	chr11	58874657
TCRA	chr14	22981840	FAM111A	chr11	58912251
TCRA	chr14	22982921	MS4A6A	chr11	59952139
AJUBA	chr14	23446432	LINC00301	chr11	60383223
DHRS4L2	chr14	24458026	PGA5	chr11	61008643
DHRS4L1	chr14	24505620	SCGB2A2	chr11	62037629
TGM1	chr14	24729017	CHRM1	chr11	62689012
ADCY4	chr14	24804277	LOC100996455	chr11	64216528
FOXG1	chr14	29236277	NRXN2	chr11	64410787
U6	chr14	30281121	NRXN2	chr11	64457948
SEC23A	chr14	39560917	NRXN2	chr11	64490660
CTAGE5	chr14	39734475	BATF2	chr11	64764517
C14orf28	chr14	45369616	SLC22A20	chr11	64981310
FANCM	chr14	45644273	GAL3ST3	chr11	65816651
AK092589	chr14	50428678	YIF1A	chr11	66056638
C14orf183	chr14	50559361	TMEM151A	chr11	66059372
MAP4K5	chr14	50917318	NPAS4	chr11	66188474
LINC00640	chr14	51800110	AK091996	chr11	67653966
FRMD6	chr14	51955838	AX746803	chr11	69229074
U6	chr14	52190820	KC136307	chr11	69300328
GNPNAT1	chr14	53258386	SHANK2	chr11	70346698
WDHD1	chr14	55458118	SHANK2	chr11	70507923
KTN1	chr14	56110992	FLJ42102	chr11	71134400
KTN1	chr14	56138502	KRTAP5-8	chr11	71249070
OTX2-AS1	chr14	57278723	KRTAP5-9	chr11	71259465
OTX2-AS1	chr14	57279900	KRTAP5-10	chr11	71276608
TOMM20L	chr14	58862643	MIR3165	chr11	71783348
DACT1	chr14	59100785	FOLR1	chr11	71903172
DAAM1	chr14	59821882	INPPL1	chr11	71938924
RTN1	chr14	60337557	MIR139	chr11	72326174
LRRC9	chr14	60386430	U7	chr11	72332809
PCNXL4	chr14	60558628	PDE2A	chr11	72353504
PPM1A	chr14	60715965	PDE2A	chr11	72380108
C14orf39	chr14	60952764	PDE2A	chr11	72385497
SIX6	chr14	60975937	ARAP1	chr11	72463434
SIX1	chr14	61116155	STARD10	chr11	72492779
SNORD112	chr14	61729750	MIR4692	chr11	72494574
PRKCH	chr14	61788514	P2RY6	chr11	72980938
SYNE2	chr14	64542332	P2RY6	chr11	72983186
SYNE2	chr14	64565442	PLEKHB1	chr11	73357222
SYNE2	chr14	64606658	PLEKHB1	chr11	73358593
SYNE2	chr14	64608058	PLEKHB1	chr11	73359734
SYNE2	chr14	64625342	PLEKHB1	chr11	73363484
TEX21P	chr14	64814329	UCP2	chr11	73693889
HSPA2	chr14	65007185	MIR4696	chr11	74431382
PPP1R36	chr14	65016619	Mir_548	chr11	74663268
PPP1R36	chr14	65052825	SLCO2B1	chr11	74862031
PLEKHG3	chr14	65204776	TPBGL	chr11	74951949
SPTB	chr14	65346601	MAP6	chr11	75379479
LINC00238	chr14	66953108	UVRAG	chr11	75641903
ACTN1	chr14	69352292	MYO7A	chr11	76839309
ACTN1	chr14	69354980	GAB2	chr11	78052926
PLEKHD1	chr14	69951470	GAB2	chr11	78128868
PCNX	chr14	71568699	ODZ4	chr11	78673398
Metazoa_SRP	chr14	71915405	TENM4	chr11	78980718
SIPA1L1	chr14	71996028	MIR708	chr11	79113153
SIPA1L1	chr14	72054287	MIR5579	chr11	79133270
SIPA1L1	chr14	72064950	TENM4	chr11	79151695
RGS6	chr14	72887686	FAM181B	chr11	82444906
AK024141	chr14	73079803	DLG2	chr11	83393468
DPF3	chr14	73360809	DLG2	chr11	84028382
DCAF4	chr14	73393039	CCDC89	chr11	85397320
TRNA_Cys	chr14	73429678	CCDC81	chr11	86085777
RBM25	chr14	73538334	AL832007	chr11	86534418
PAPLN	chr14	73706323	RAB38	chr11	87908635
NUMB	chr14	73833689	GRM5	chr11	88796816
ACOT1	chr14	74003927	GRM5	chr11	88799113
ACOT4	chr14	74058409	NOX4	chr11	89322779
ELMSAN1	chr14	74206958	AB231784	chr11	89385713
ZNF410	chr14	74364788	FOLH1B	chr11	89392464
VSX2	chr14	74706174	TRIM49	chr11	89541743
SNORA7	chr14	75178653	LOC642414	chr11	89553492
ZC2HC1C	chr14	75536298	TRIM49D2P	chr11	89657231
NEK9	chr14	75558388	TRIM64	chr11	89701671
JDP2	chr14	75898836	LOC642414	chr11	89757434
NOXRED1	chr14	77889399	LOC440061	chr11	89796159
CEP128	chr14	81371275	NAALAD2	chr11	89867817
STON2	chr14	81884597	FAT3	chr11	92573727
FLRT2	chr14	86087858	GPR83	chr11	94134585
SPATA7	chr14	88895691	AMOTL1	chr11	94501507
EML5	chr14	89259096	Mir_548	chr11	95724095
PSMC1	chr14	90722893	MIR1260B	chr11	96074601
CALM1	chr14	90863326	CCDC82	chr11	96118154
GPR68	chr14	91701394	U6	chr11	102184452
CCDC88C	chr14	91749967	MMP27	chr11	102576468
CCDC88C	chr14	91752006	MMP8	chr11	102593412
SMEK1	chr14	91948537	MMP8	chr11	102595685
TC2N	chr14	92302849	AB231724	chr11	102624183
TMEM251	chr14	93652620	DD413629	chr11	102707752
BTBD7	chr14	93761283	MMP3	chr11	102714342
ASB2	chr14	94406841	MMP12	chr11	102745764
ASB2	chr14	94421925	CASP12	chr11	104769397
ASB2	chr14	94423767	CASP1	chr11	104905884
GSC	chr14	95236499	CASP1	chr11	104916051
Prion_pknot	chr14	98521613	CARD18	chr11	105010461
SNORD113-2	chr14	101393678	GRIA4	chr11	105804447
SNORD113-7	chr14	101407462	BC034795	chr11	106120745
SNORD114-9	chr14	101432365	BC043242	chr11	106122133
SNORD113	chr14	101464803	GUCY1A2	chr11	106889171
BC148240	chr14	101540363	RAB39A	chr11	107799276
BC062337	chr14	102262243	KDELC2	chr11	108369159
DYNC1H1	chr14	102430864	5S_rRNA	chr11	108991713
AK130824	chr14	102678573	C11orf87	chr11	109292845
ZNF839	chr14	102797958	C11orf87	chr11	109294359
CINP	chr14	102825932	C11orf53	chr11	111126706
CDC42BPB	chr14	103430987	AB231705	chr11	111322063
BC017818	chr14	103589778	DIXDC1	chr11	111848032
SNORA28	chr14	103804185	DIXDC1	chr11	111852941
BAG5	chr14	104027501	C11orf34	chr11	112131583
AX746968	chr14	104150352	AL833634	chr11	112834134
JA611241	chr14	104192090	U7	chr11	112848074
ZFYVE21	chr14	104197767	ANKK1	chr11	113258512
KIF26A	chr14	104605059	TMPRSS5	chr11	113577068
AX746996	chr14	104978198	USP28	chr11	113746256
AX746996	chr14	104979413	NNMT	chr11	114128552
C14orf180	chr14	105046055	NXPE1	chr11	114430580
AHNAK2	chr14	105436820	BC042385	chr11	116942325
AHNAK2	chr14	105444694	BACE1	chr11	117166386
CDCA4	chr14	105478266	FXYD2	chr11	117695459
CDCA4	chr14	105487425	SCN2B	chr11	118047337
BRF1	chr14	105781914	MPZL3	chr11	118123011
TEX22	chr14	105864919	CD3D	chr11	118213459
MTA1	chr14	105905008	PHLDB1	chr11	118477212
MTA1	chr14	105924606	MCAM	chr11	119187840
immunoglobulin	chr14	106066546	THY1	chr11	119294246
AY748447	chr14	106095517	PVRL1	chr11	119599435
IGHCgamma1	chr14	106214314	TRIM29	chr11	119992701
CYFIP1	chr15	22921418	ARHGEF12	chr11	120256026
SNORD115-14	chr15	25440067	GRIK4	chr11	120382467
GREM1	chr15	33010204	GRIK4	chr11	120435144
FMN1	chr15	33360233	SORL1	chr11	121447468
EIF2AK4	chr15	40299216	C11orf63	chr11	122753235
C15orf62	chr15	41062158	CLMP	chr11	123066007
ZNF106	chr15	42740903	GRAMD1B	chr11	123396527
RNU6-28P	chr15	43894786	GRAMD1B	chr11	123478516
SLC12A1	chr15	48514524	SCN3B	chr11	123525315
SLC12A1	chr15	48516522	OR6X1	chr11	123625226
DQ570558	chr15	51563786	OR8D4	chr11	123777138
DQ595419	chr15	51568591	OR6T1	chr11	123814545
DQ576445	chr15	51573445	OR10G9	chr11	123893719
GLDN	chr15	51669454	OR10G8	chr11	123900329
TMOD3	chr15	52167222	VWA5A	chr11	123986110
U2	chr15	53944173	OR8B3	chr11	124267247
ZNF280D	chr15	57025787	BC018065	chr11	124276646
ALDH1A2	chr15	58306295	OR8A1	chr11	124439964
MIR2116	chr15	59463461	SIAE	chr11	124546199
ANXA2	chr15	60690185	NRGN	chr11	124609828
TIPIN	chr15	66643945	VSIG2	chr11	124622109
RPL4	chr15	66816870	MSANTD2	chr11	124646138
SMAD6	chr15	67000929	ROBO4	chr11	124765089
SMAD3	chr15	67418053	HEPACAM	chr11	124806308
SMAD3	chr15	67458492	PKNOX2	chr11	125034558
SKOR1	chr15	68112041	MGC39545	chr11	125365109
CALML4	chr15	68498448	FEZ1	chr11	125366206
UACA	chr15	70994620	PATE1	chr11	125616187
UACA	chr15	71055850	PATE3	chr11	125658005
ARID3B	chr15	74883491	PATE4	chr11	125703210
CLK3	chr15	74900712	KIRREL3	chr11	126870766
CSK	chr15	75091612	ETS1	chr11	128392205
C15orf39	chr15	75498784	BC043517	chr11	128396036
C15orf39	chr15	75500021	ETS1	chr11	128457453
ISL2	chr15	76629146	ARHGAP32	chr11	129034322
AK025664	chr15	77774391	ARHGAP32	chr11	129062093
TBC1D2B	chr15	78309628	5S_rRNA	chr11	129159799
CHRNA3	chr15	78913637	AX747213	chr11	130272231
AX748237	chr15	78918695	ADAMTS15	chr11	130318868
TRNA_Cys	chr15	80036996	NTM	chr11	131240370
RPL9	chr15	82665114	AK128059	chr11	131410761
AX746605	chr15	89048564	NTM	chr11	131779499
HBM	chr16	215972	AK056505	chr11	133235975
HBA2	chr16	222845	OPCML	chr11	133402403
HBA1	chr16	226678	AK097142	chr11	133670204
C16orf11	chr16	610421	LOC100128239	chr11	133902166
NHLRC4	chr16	617031	JAM3	chr11	133938819
NHLRC4	chr16	618047	GLB1L3	chr11	134146274
AK128777	chr16	679238	GLB1L3	chr11	134147579
MEIOB	chr16	1922179	GLB1L3	chr11	134162016
ZNF598	chr16	2052424	LOC283177	chr11	134306375
TSC2	chr16	2132697	AK095081	chr11	134356392
MIR1225	chr16	2140285	IQSEC3	chr12	176048
TCRBV20S1	chr16	2173093	SLC6A12	chr12	308224
SRRM2-AS1	chr16	2800811	B4GALNT3	chr12	652298
TRNA_Pro	chr16	3210385	NINJ2	chr12	772755
TRNA_Pro	chr16	3232706	ERC1	chr12	1213915
TRNA_Pro	chr16	3234204	LRTM2	chr12	1929432
DNASE1	chr16	3702939	CACNA1C	chr12	2162415
TRAP1	chr16	3728305	CACNA1C	chr12	2750632
VASN	chr16	4430878	BC047090	chr12	3445980
PPL	chr16	4987136	PRMT8	chr12	3490514
DQ586919	chr16	15016485	DQ590472	chr12	3575436
IQCK	chr16	19727777	PRMT8	chr12	3600363
U6	chr16	21653374	AK125333	chr12	3601985
Mir_652	chr16	22764590	PRMT8	chr12	3647379
TNRC6A	chr16	24788253	CCND2	chr12	4382901
TNRC6A	chr16	24833110	KCNA5	chr12	5153084
BC023651	chr16	25078257	IFFO1	chr12	6661066
KIAA0556	chr16	27788186	GDF3	chr12	7848360
ATXN2L	chr16	28845385	Y_RNA	chr12	7999883
SNX29P2	chr16	29302827	SLC2A3	chr12	8088892
AF072097	chr16	29394278	ZNF705A	chr12	8325149
LOC440354	chr16	29577570	A2ML1	chr12	8975149
LOC440354	chr16	29580649	A2ML1	chr12	8995729
TMEM219	chr16	29952205	A2ML1	chr12	8997599
GDPD3	chr16	30124878	A2M	chr12	9268558
PRR14	chr16	30665429	PZP	chr12	9320093
SIAH1	chr16	48399784	A2MP1	chr12	9386803
ZNF423	chr16	49698136	DQ577612	chr12	9485790
ZNF423	chr16	49856649	DQ599803	chr12	9555064
LINC00919	chr16	52119021	CLEC2B	chr12	10022458
Mir_548	chr16	52289461	CLEC1B	chr12	10151899
LPCAT2	chr16	55565950	CLEC12B	chr12	10163230
MT1L	chr16	56651372	CLEC1A	chr12	10251605
MT1A	chr16	56672577	TMEM52B	chr12	10331556
DOK4	chr16	57520385	GABARAPL1	chr12	10365488
ZNF319	chr16	58032169	AK096314	chr12	10516367
CNOT1	chr16	58585723	KLRC3	chr12	10573194
CMTM2	chr16	66613350	KLRC3	chr12	10588592
KIAA0895L	chr16	67212407	STYK1	chr12	10826891
KIAA0895L	chr16	67213455	PRR4	chr12	11002075
LRRC29	chr16	67244988	PRH1	chr12	11036874
EDC4	chr16	67916363	TAS2R46	chr12	11214893
MIR140	chr16	69966983	TAS2R30	chr12	11286843
PDXDC2P	chr16	70024111	BC038742	chr12	12202797
ST3GAL2	chr16	70434541	DUSP16	chr12	12674397
SNORD111B	chr16	70563401	GPR19	chr12	12837455
HYDIN	chr16	71220821	ATF7IP	chr12	14572163
ZFHX3	chr16	73082274	H2AFJ	chr12	14927269
ZFHX3	chr16	73092534	EPS8	chr12	15865859
ADAMTS18	chr16	77397782	LMO3	chr12	16762758
PKD1L2	chr16	81214934	PIK3C2G	chr12	18414473
CMIP	chr16	81643911	PLEKHA5	chr12	19358258
CMIP	chr16	81678962	LOC100506393	chr12	20167618
LOC400548	chr16	85170755	PDE3A	chr12	20522178
LINC00311	chr16	85316563	PDE3A	chr12	20724797
GSE1	chr16	85695896	SLCO1A2	chr12	21477615
GSE1	chr16	85696949	PYROXD1	chr12	21590537
IRF8	chr16	85932773	ST8SIA1	chr12	22487648
SNAI3	chr16	88752882	AK094733	chr12	23117505
AK294743	chr16	88797587	SOX5	chr12	24102637
ACSF3	chr16	89202955	SOX5	chr12	24715383
SLC22A31	chr16	89266529	LINC00477	chr12	24737102
CDK10	chr16	89761255	RASSF8	chr12	26126687
LOC100128881	chr16	89778263	RASSF8	chr12	26205490
MIR3183	chr17	925799	BHLHE41	chr12	26278003
AX747853	chr17	1965551	C12orf71	chr12	27235455
YBX2	chr17	7197876	KLHL42	chr12	27933186
TNK1	chr17	7284292	TMTC1	chr12	29794171
SENP3	chr17	7467678	CAPRIN2	chr12	30884444
PMP22	chr17	15165889	CAPRIN2	chr12	30888140
SREBF1	chr17	17721688	DKFZp434C0631	chr12	31272406
SREBF1	chr17	17724178	DKFZp434C0631	chr12	31274400
SPECC1	chr17	19976909	OVOS2	chr12	31359088
MMP28	chr17	34122640	KIAA1551	chr12	32112352
NEUROD2	chr17	37762852	CPNE8	chr12	39115024
NEUROD2	chr17	37764175	LRRK2	chr12	40618812
PPP1R1B	chr17	37784750	MUC19	chr12	40938851
TCAP	chr17	37821598	CNTN1	chr12	41086243
GRB7	chr17	37896219	CNTN1	chr12	41221739
IKZF3	chr17	38020441	contactin	chr12	41289751
MED24	chr17	38176819	PDZRN4	chr12	41582249
MED24	chr17	38179648	PDZRN4	chr12	41831540
RAPGEFL1	chr17	38334241	ADAMTS20	chr12	43945724
ATP6V0A1	chr17	40672352	TMEM117	chr12	44229961
HOXB3	chr17	46630236	LALBA	chr12	48963829
HOXB4	chr17	46655743	RND1	chr12	49259653
MIR10A	chr17	46657309	DDN	chr12	49393088
HOXB3	chr17	46659816	TUBA1C	chr12	49621708
HOXB-AS3	chr17	46669653	KCNH3	chr12	49932939
HOXB5	chr17	46671103	PRPF40B	chr12	50024327
HOXB7	chr17	46688383	FAIM2	chr12	50296162
HOXB9	chr17	46703835	FAIM2	chr12	50297760
MIR196A1	chr17	46709921	LOC494150	chr12	51519265
HOXB13	chr17	46806111	ACVRL1	chr12	52306112
IGF2BP1	chr17	47074773	GRASP	chr12	52400728
ABCC3	chr17	48712217	KRT6A	chr12	52887181
BC131755	chr17	48740520	LOC400043	chr12	54519854
SCPEP1	chr17	55055467	GLYCAM1	chr12	55004246
RNF43	chr17	56493120	TESPA1	chr12	55378530
BCAS3	chr17	59234816	OR6C68	chr12	55886161
TBX2	chr17	59477256	OR10P1	chr12	56030675
TBX4	chr17	59529778	ITGA7	chr12	56096735
TBX4	chr17	59533806	ITGA7	chr12	56106089
LRRC37A3	chr17	62893772	DGKA	chr12	56329119
SRP68	chr17	74049737	ERBB3	chr12	56477102
RHBDF2	chr17	74497509	NDUFA4L2	chr12	57634475
SEPT9	chr17	75401158	ARHGAP9	chr12	57871728
DQ595190	chr17	76993957	JA611266	chr12	58034965
C1QTNF1-AS1	chr17	77023737	AGAP2	chr12	58132029
TMEM105	chr17	79304474	AGAP2	chr12	58135944
FSCN2	chr17	79495416	AVIL	chr12	58208009
NPLOC4	chr17	79533628	SLC16A7	chr12	59989820
MAFG	chr17	79881444	SLC16A7	chr12	60083117
C17orf62	chr17	80403062	FAM19A2	chr12	62586620
LOC100192426	chr18	8367032	AVPR1A	chr12	63546590
GNAL	chr18	11857436	DPY19L2	chr12	64062354
LAMA3	chr18	21452983	TBC1D30	chr12	65218351
KCTD1	chr18	24056855	FLJ41278	chr12	65277553
KCTD1	chr18	24237365	GRIP1	chr12	67197894
MIR302F	chr18	27878875	BC035381	chr12	68123221
ZBTB7C	chr18	45663680	CPM	chr12	69326979
ZBTB7C	chr18	45691937	CPM	chr12	69357020
ZBTB7C	chr18	45901935	PTPRR	chr12	71314584
U7	chr18	45918961	7SK	chr12	71869910
LIPG	chr18	47088426	KCNC2	chr12	75603528
MYO5B	chr18	47721451	CAPS2	chr12	75711953
ATP8B1	chr18	55470327	GLIPR1L1	chr12	75728462
TNFRSF11A	chr18	59992519	GLIPR1	chr12	75874512
TNFRSF11A	chr18	60025522	OSBPL8	chr12	76816872
CCDC102B	chr18	66465316	E2F7	chr12	77459360
HSBP1L1	chr18	77724581	NAV3	chr12	78225068
MED16	chr19	886201	NAV3	chr12	78430642
DL492057	chr19	1272622	MIR1252	chr12	79813036
MUM1	chr19	1373993	MIR618	chr12	81329612
AK097012	chr19	2039455	LIN7A	chr12	81331694
MKNK2	chr19	2046690	PPFIA2	chr12	81906170
JSRP1	chr19	2256422	PPFIA2	chr12	81992150
AES	chr19	3056766	SLC6A15	chr12	85306608
SNORD37	chr19	3982570	LRRIQ1	chr12	85439797
AK126532	chr19	4794948	NTS	chr12	86268072
MIR4747	chr19	4932698	MGAT4C	chr12	86650090
BC032415	chr19	5113892	EPYC	chr12	91398803
CAPS	chr19	5914192	LUM	chr12	91505542
RANBP3	chr19	5934473	CLLU1	chr12	92860454
ICAM4	chr19	10397642	AK130911	chr12	94131599
DNM2	chr19	10919883	PLXNC1	chr12	94648303
SMARCA4	chr19	11123437	PGAM1P5	chr12	96043030
KANK2	chr19	11306346	NEDD1	chr12	97306353
RGL3	chr19	11530018	ANKS1B	chr12	99640642
CHERP	chr19	16637085	FAM71C	chr12	100041527
UPF1	chr19	18970190	SLC17A8	chr12	100750856
GRAMD1A	chr19	35485687	GAS2L3	chr12	100987395
C19orf33	chr19	38794803	ANO4	chr12	101188373
ARHGEF1	chr19	42401092	SLC5A8	chr12	101604016
PRG1	chr19	43853207	DRAM1	chr12	102271104
PLAUR	chr19	44174498	PAH	chr12	103311381
KCNN4	chr19	44285409	BC041342	chr12	103941571
SYMPK	chr19	46359060	STAB2	chr12	104106144
DHX34	chr19	47880207	EID3	chr12	104697509
FAM83E	chr19	49116694	APPL2	chr12	105627183
Mir_324	chr19	49416524	RFX4	chr12	106976684
KCNA7	chr19	49576198	BTBD11	chr12	107974633
CNOT3	chr19	54645111	WSCD2	chr12	108523510
TMEM150B	chr19	55845416	WSCD2	chr12	108525556
ZNF865	chr19	56124958	CMKLR1	chr12	108714439
COLEC11	chr2	3653641	CMKLR1	chr12	108733094
LINC00299	chr2	8468549	SELPLG	chr12	109027670
CYS1	chr2	10220538	SSH1	chr12	109221327
RRM2	chr2	10262694	SVOP	chr12	109458845
C2orf48	chr2	10281980	USP30	chr12	109490379
MIR4261	chr2	10332797	FAM222A-AS1	chr12	110211292
LINC00570	chr2	11534106	ANKRD13A	chr12	110463546
E2F6	chr2	11606303	C12orf76	chr12	110511439
U2	chr2	11701319	PPP1CC	chr12	111180783
LPIN1	chr2	11927199	SH2B3	chr12	111872665
MIR4262	chr2	11977112	OAS1	chr12	113344738
VSNL1	chr2	17721806	OAS3	chr12	113376248
GDF7	chr2	20866423	DTX1	chr12	113495661
NCOA1	chr2	24807344	SDS	chr12	113841692
NCOA1	chr2	24964652	AK096932	chr12	114211488
ASXL2	chr2	26003178	MIR620	chr12	116586459
GAREML	chr2	26403584	MAP1LC3B2	chr12	116997185
DRC1	chr2	26624783	WSB2	chr12	118498951
SLC35F6	chr2	26987141	TAOK3	chr12	118628350
AK055918	chr2	28617539	TAOK3	chr12	118677077
FOSL2	chr2	28618578	SRRM4	chr12	119419299
PLB1	chr2	28824765	CCDC60	chr12	119772516
SPDYA	chr2	29005382	TMEM233	chr12	120031263
MIR4765	chr2	32860321	AF086288	chr12	120032306
LTBP1	chr2	33172368	CCDC64	chr12	120427647
FAM98A	chr2	33814915	CCDC64	chr12	120502440
VIT	chr2	36923832	HNF1A-AS1	chr12	121410095
U6	chr2	37662751	OASL	chr12	121477045
CYP1B1	chr2	38303323	DQ570466	chr12	121530173
MIR548AD	chr2	44776659	P2RX7	chr12	121570621
SIX3	chr2	45169036	KDM2B	chr12	121905103
SIX2	chr2	45236542	DIABLO	chr12	122712068
Mir_186	chr2	45932561	FAM101A	chr12	124773709
MSH2	chr2	47672686	LINC00944	chr12	127256808
SPTBN1	chr2	54884958	FLJ37505	chr12	128366161
PRORSD1P	chr2	55509454	TMEM132D	chr12	129570545
CCDC88A	chr2	55602031	TRNA_Pseudo	chr12	129716197
FLJ30838	chr2	58747887	TMEM132D	chr12	130388212
FLJ30838	chr2	59152745	GPR133	chr12	131438451
PAPOLG	chr2	60987268	AX748157	chr12	131512357
BC038779	chr2	62889763	LOC338797	chr12	131832014
WDPCP	chr2	63665086	GALNT9	chr12	132905905
SERTAD2	chr2	64864005	ANKRD20A9P	chr13	19446109
SERTAD2	chr2	64881046	TPTE2	chr13	20012615
AK097952	chr2	65090760	LINC00327	chr13	24043650
VAX2	chr2	71127719	TNFRSF19	chr13	24144508
ATP6V1B1	chr2	71162997	SPATA13	chr13	24844856
ATP6V1B1	chr2	71168046	GSX1	chr13	28366779
EMX1	chr2	73144603	LINC00297	chr13	30462542
SFXN5	chr2	73208363	STARD13	chr13	34250932
SFXN5	chr2	73215477	NBEA	chr13	36045646
TET3	chr2	74273404	CCDC169-SOHLH2	chr13	36871992
LBX2	chr2	74726669	SPG20	chr13	36909969
HK2	chr2	75059781	SPG20	chr13	36944317
TRABD2A	chr2	85108369	TRPC4	chr13	38357497
CAPG	chr2	85628806	ELF1	chr13	41556418
MIR4435-1	chr2	87929273	MIR5006	chr13	42142531
THNSL2	chr2	88469813	KCTD4	chr13	45768702
FOXI3	chr2	88752053	KIAA0226L	chr13	46961635
TRIM43B	chr2	96150479	KIAA0226L	chr13	46964147
NEURL3	chr2	97171094	HTR2A	chr13	47471211
FER1L5	chr2	97356926	LPAR6	chr13	48987653
CNNM4	chr2	97454321	BCMS	chr13	50903769
SEMA4C	chr2	97529065	PCDH8	chr13	53422775
SEMA4C	chr2	97532667	BC042366	chr13	66983303
FAM178B	chr2	97560899	SLAIN1	chr13	78315294
FAM178B	chr2	97563870	Mir_548	chr13	80213246
FAHD2B	chr2	97760582	SLITRK5	chr13	88327643
TMEM131	chr2	98377660	GPC6	chr13	93879077
MAP4K4	chr2	102460562	GPC6	chr13	94197515
IL1R2	chr2	102624976	DCT	chr13	95131936
LOC284998	chr2	105372213	MBNL2	chr13	97794089
SULT1C2	chr2	108905094	DOCK9	chr13	99630338
MALL	chr2	110874143	DOCK9	chr13	99667973
MIR4435-1	chr2	112078668	MIR4705	chr13	102698354
Metazoa_SRP	chr2	112687744	METTL21C	chr13	103346871
IL1A	chr2	113542971	AX747578	chr13	103356650
IL1B	chr2	113593203	SLC10A2	chr13	103719196
IL1B	chr2	113594356	TNFSF13B	chr13	108921976
IL1F10	chr2	113829894	MYO16	chr13	109248499
IL1F10	chr2	113832115	MCF2L	chr13	113698968
EN1	chr2	119605759	P775P	chr14	19605327
GLI2	chr2	121549856	DQ786293	chr14	19662047
GLI2	chr2	121554866	LINC00516	chr14	19894368
CLASP1	chr2	122260810	P775P	chr14	19970058
SMPD4	chr2	130915526	OR4K5	chr14	20388765
MGAT5	chr2	135011829	OR4K1	chr14	20403766
THSD7B	chr2	137748461	OR4K15	chr14	20443677
KIF5C	chr2	149804413	OR4K14	chr14	20483352
KIF5C	chr2	149835435	OR4K13	chr14	20502917
KIF5C	chr2	149856448	OR11H4	chr14	20710950
U2	chr2	150222268	RNASE11	chr14	21052633
GPD2	chr2	157367307	TRNA_Tyr	chr14	21128210
UPP2	chr2	158851690	RNASE8	chr14	21526051
AK126351	chr2	159591514	OR5AU1	chr14	21624184
TANC1	chr2	159922407	SALL2	chr14	22005337
TANK	chr2	161993465	OR10G3	chr14	22038875
GRB14	chr2	165478360	TRA@	chr14	22111108
SNORA70F	chr2	165544287	TRA	chr14	22180545
COBLL1	chr2	165554810	TCRVA15	chr14	22217394
COBLL1	chr2	165581517	V	chr14	22280026
SCN1A	chr2	166930180	TCR-alpha	chr14	22336979
KLHL41	chr2	170366211	AV8S2	chr14	22386351
MYO3B	chr2	171034654	T-Cell	chr14	22409325
AK127400	chr2	171551884	TCRA	chr14	22471344
DYNC1I2	chr2	172563399	TRA	chr14	22475763
DYNC1I2	chr2	172583067	TCRA	chr14	22520735
DLX1	chr2	172950207	TCR-alpha	chr14	22573582
DLX2	chr2	172967478	hADV38S2	chr14	22748987
ITGA6	chr2	173335701	av27s1	chr14	22771875
RAPGEF4	chr2	173754501	TRAC	chr14	22994618
HOXD11	chr2	176969249	SLC7A7	chr14	23289020
HOXD11	chr2	176972083	MMP14	chr14	23305792
HOXD9	chr2	176987412	CMTM5	chr14	23846016
AX747372	chr2	176993195	MYH6	chr14	23877486
HNRNPA3	chr2	178081403	THTPA	chr14	23980968
Mir_584	chr2	178146685	THTPA	chr14	23982018
PDE11A	chr2	178937482	JPH4	chr14	24042210
ZNF385B	chr2	180427315	JPH4	chr14	24048009
5S_rRNA	chr2	182913548	CTSG	chr14	25045466
PDE1A	chr2	183291775	LINC00645	chr14	28081793
DIRC1	chr2	189654831	AKAP6	chr14	32798478
COL3A1	chr2	189856394	DPPA3	chr14	36840369
ANKAR	chr2	190539218	MIPOL1	chr14	37667117
SDPR	chr2	192712006	LRFN5	chr14	42076763
PCGEM1	chr2	193614570	LINC00871	chr14	46533361
BC038548	chr2	195209005	MDGA2	chr14	47812438
ANKRD44	chr2	197987516	MDGA2	chr14	48144157
SATB2	chr2	200320819	GNG2	chr14	52313951
FTCDNL1	chr2	200715896	GNG2	chr14	52327021
U6	chr2	201763742	GNG2	chr14	52344309
CFLAR	chr2	201983268	DAAM1	chr14	59730158
TMEM237	chr2	202503768	JB175233	chr14	60793599
MPP4	chr2	202529834	PRKCH	chr14	61943884
FZD7	chr2	202899309	LINC00643	chr14	62584074
KLF7	chr2	207998861	PLEKHH1	chr14	68035749
ACADL	chr2	211090215	PLEKHH1	chr14	68037184
MYL1	chr2	211179895	SLC8A3	chr14	70546923
CPS1	chr2	211421322	SLC8A3	chr14	70655787
FN1	chr2	216300791	ADAM21	chr14	70918873
TNS1	chr2	218770184	ACOT2	chr14	74035762
TNS1	chr2	218843542	RNU6-31P	chr14	76737476
TTLL4	chr2	219602301	Mir_384	chr14	77190752
IHH	chr2	219925238	C14orf166B	chr14	77297545
OBSL1	chr2	220427396	BC038792	chr14	77552788
MIR5702	chr2	227523509	MIR1260A	chr14	77732560
SNORD82	chr2	232325153	CEP128	chr14	81425828
SCARNA6	chr2	234197321	U6	chr14	88462792
DGKD	chr2	234346862	KCNK10	chr14	88737255
KLHL30	chr2	239047362	KCNK10	chr14	88789593
AGXT	chr2	241808161	KCNK10	chr14	88793256
STK25	chr2	242439456	BC028746	chr14	91108983
RASSF2	chr20	4776150	ASB2	chr14	94443076
MCM8	chr20	5951347	DICER1	chr14	95599840
ENTPD6	chr20	25202345	LINC00341	chr14	95876427
MAP1LC3A	chr20	33146500	EVL	chr14	100485718
NCOA6	chr20	33380366	Mico1	chr14	101282377
GSS	chr20	33534532	MIR377	chr14	101528386
GSS	chr20	33539663	TMEM179	chr14	105071097
AK123872	chr20	36615884	BC107108	chr15	20362687
AK023614	chr20	39634673	HERC2P7	chr15	20723928
PIGT	chr20	44048545	DQ594309	chr15	20742234
U6atac	chr20	44407336	GOLGA6L6	chr15	20747114
SLC2A10	chr20	45338278	LOC646214	chr15	21940739
DOK5	chr20	53092265	AJ004954	chr15	22448786
TFAP2C	chr20	55204357	MIR4509-1	chr15	22675241
PCK1	chr20	56136136	abParts	chr15	22797761
TRNA_Gly	chr21	18827177	LOC283683	chr15	23115254
CLDN17	chr21	31538971	DQ582073	chr15	23406085
KRTAP23-1	chr21	31720924	GOLGA8EP	chr15	23435069
ITSN1	chr21	35174733	DQ600342	chr15	23437657
CBR1	chr21	37442284	DQ578838	chr15	23439277
CLDN14	chr21	37833993	DQ595648	chr15	23576875
CLDN14	chr21	37852388	DQ578838	chr15	23604071
SIM2	chr21	38071990	LOC283685	chr15	23685207
BACE2	chr21	42617888	MIR4508	chr15	23807278
AX747730	chr21	44266080	MAGEL2	chr15	23892993
RRP1	chr21	45212811	NDN	chr15	23932450
KRTAP10-3	chr21	45978643	SNRPN	chr15	25068793
TSPEAR	chr21	46131495	SNRPN	chr15	25101697
COL18A1	chr21	46825096	PAR1	chr15	25380788
COL18A1-AS2	chr21	46829980	SNURF-SNRPN	chr15	25511577
SLC19A1	chr21	46954542	MIR4715	chr15	26093972
PCNT	chr21	47754310	ATP10A	chr15	26108349
CECR2	chr22	18016791	ATP10A	chr15	26110317
DQ570096	chr22	18215565	GABRB3	chr15	26874237
CLTCL1	chr22	19203344	GABRG3	chr15	27216428
MIR185	chr22	20020661	OCA2	chr15	28344458
RANBP1	chr22	20109786	DQ578838	chr15	28627988
PI4KAP1	chr22	20424567	MIR4509-1	chr15	28735991
MED15	chr22	20920753	DQ588687	chr15	28773938
LZTR1	chr22	21341792	LOC646278	chr15	29034979
HIC2	chr22	21796748	APBA2	chr15	29362860
ZDHHC8P1	chr22	23744799	TJP1	chr15	30092905
VPREB3	chr22	24096630	DKFZP434L187	chr15	30488238
GSTTP1	chr22	24347258	DKFZp434L187	chr15	32635000
LOC391322	chr22	24373116	C15orf45	chr15	32962079
GSTT1	chr22	24384284	TMCO5B	chr15	33539756
SUSD2	chr22	24577443	RYR3	chr15	33603176
ZNRF3-AS1	chr22	29427464	CHRM5	chr15	34261088
PLA2G3	chr22	31536469	SLC12A6	chr15	34611021
Y_RNA	chr22	31626158	LOC145845	chr15	37178734
YWHAH	chr22	32343397	MEIS2	chr15	37189241
RFPL2	chr22	32600718	MEIS2	chr15	37390562
DMC1	chr22	38964414	MEIS2	chr15	37393500
MIR33A	chr22	42296947	BC037952	chr15	38519066
CENPM	chr22	42336223	RASGRP1	chr15	38811572
NFAM1	chr22	42828401	C15orf54	chr15	39544336
CYB5R3	chr22	43040640	GPR176	chr15	40121477
CYB5R3	chr22	43042995	C15orf52	chr15	40630334
BC036874	chr22	43671960	MAP1A	chr15	43809805
MPPED1	chr22	43808019	STRC	chr15	44010016
EFCAB6	chr22	43966023	STRC	chr15	44020948
EFCAB6	chr22	44127691	TRIM69	chr15	45028539
LINC00899	chr22	46440748	U1	chr15	45295226
MIRLET7BHG	chr22	46481876	SQRDL	chr15	45923345
MIR3619	chr22	46486923	FGF7	chr15	49715374
GRAMD4	chr22	47022647	ATP8B4	chr15	50194480
TUBGCP6	chr22	50663021	HDC	chr15	50558162
TUBGCP6	chr22	50664618	SCG3	chr15	51973549
TYMP	chr22	50968514	FAM214A	chr15	52944237
ITPR1	chr3	4535031	UNC13C	chr15	54305100
EGOT	chr3	4792016	DYX1C1	chr15	55800432
EGOT	chr3	4793274	NEDD4	chr15	56209329
BHLHE40-AS1	chr3	4948186	NEDD4	chr15	56285835
Metazoa_SRP	chr3	5294908	TCF12	chr15	57511654
PRRT3	chr3	9994078	RNF111	chr15	59323002
LINC00852	chr3	10326102	GCNT3	chr15	59903981
GHRLOS	chr3	10329097	DJ439529	chr15	60644610
AX748267	chr3	11577722	RORA	chr15	61521502
VGLL4	chr3	11610398	BC033962	chr15	61890712
VGLL4	chr3	11762220	MGC15885	chr15	62937380
TMEM40	chr3	12800808	USP3	chr15	63829223
NUP210	chr3	13420480	IGDCC3	chr15	65648710
AX747368	chr3	14240059	SMAD3	chr15	67430358
CCDC174	chr3	14700377	BC043587	chr15	71481362
RFTN1	chr3	16524372	THSD4	chr15	71839566
RFTN1	chr3	16555222	SENP8	chr15	72431964
BC034913	chr3	16577826	CELF6	chr15	72598656
TBC1D5	chr3	17349626	AX748294	chr15	72908150
TBC1D5	chr3	17448110	C15orf59	chr15	74043816
SGOL1-AS1	chr3	20215735	AK095335	chr15	74890842
JB175177	chr3	27454181	SCAMP5	chr15	75287875
EOMES	chr3	27764206	CSPG4	chr15	76005189
TGFBR2	chr3	30647993	LINGO1	chr15	77924709
CNOT10	chr3	32746302	LINGO1	chr15	77988475
TMPPE	chr3	33135687	SH2D7	chr15	78384926
VILL	chr3	38032287	ARNT2	chr15	80696691
PLCD1	chr3	38071154	ARNT2	chr15	80733579
TTC21A	chr3	39173011	C15orf26	chr15	81391748
SNORA6	chr3	39449881	IL16	chr15	81475092
SNORA62	chr3	39452544	IL16	chr15	81489218
CTNNB1	chr3	41236400	DQ586415	chr15	82748350
CTNNB1	chr3	41240941	DQ571121	chr15	82991566
JA660634	chr3	41988103	DQ586415	chr15	83124881
TRAK1	chr3	42201660	CPEB1	chr15	83240573
CCK	chr3	42307662	AP3B2	chr15	83378635
CCBP2	chr3	42850964	EFTUD1P1	chr15	84748938
SLC6A20	chr3	45838035	DQ582071	chr15	84910697
FYCO1	chr3	46026514	DQ578199	chr15	84949399
FYCO1	chr3	46037316	DQ582073	chr15	85053801
MAP4	chr3	47934065	ALPK3	chr15	85407584
CAMP	chr3	48264836	PDE8A	chr15	85663421
QARS	chr3	49136700	DQ582071	chr15	85789771
GNAI2	chr3	50288840	AKAP13	chr15	86126144
SEMA3B	chr3	50305039	AKAP13	chr15	86163180
PCBP4	chr3	51995652	AGBL1-AS1	chr15	86860199
LINC00696	chr3	52099128	NTRK3-AS1	chr15	88795960
GLYCTK	chr3	52326304	ACAN	chr15	89346673
NISCH	chr3	52518407	HAPLN3	chr15	89438770
PBRM1	chr3	52713739	RLBP1	chr15	89764922
SNORD19	chr3	52723255	AK054710	chr15	89939404
DKFZp686G21125	chr3	52866554	LINC00928	chr15	90067265
TKT	chr3	53264660	AK094352	chr15	93855785
ERC2	chr3	55644938	LOC400456	chr15	95870329
ERC2-IT1	chr3	55693497	LINC00924	chr15	95976321
SPATA12	chr3	57094468	NR2F2	chr15	96869156
IL17RD	chr3	57176603	NR2F2-AS1	chr15	96870590
IL17RD	chr3	57199403	NR2F2	chr15	96874110
SLMAP	chr3	57882036	DQ576810	chr15	97319911
FAM107A	chr3	58563491	BC024169	chr15	98081456
FAM107A	chr3	58613337	IGF1R	chr15	99192760
SYNPR	chr3	63428752	MIR4714	chr15	99327654
ATXN7	chr3	63884074	DQ592653	chr15	102310750
ATXN7	chr3	63953419	DQ596816	chr15	102319617
PRICKLE2-AS1	chr3	64053639	OR4F6	chr15	102345922
MAGI1-AS1	chr3	65879490	OR4F13P	chr15	102382321
MAGI1	chr3	66024509	WASH3P	chr15	102511400
EOGT	chr3	69050865	RAB11FIP3	chr16	524849
Metazoa_SRP	chr3	69818930	FBXL16	chr16	755825
EIF4E3	chr3	71774526	C1QTNF8	chr16	1146244
PROK2	chr3	71834357	TPSG1	chr16	1275254
LINC00870	chr3	72200407	BAIAP3	chr16	1386197
PDZRN3	chr3	73433958	SLC9A3R2	chr16	2083264
MIR4444-1	chr3	75263626	ZG16B	chr16	2880172
ROBO2	chr3	77089293	C16orf89	chr16	5116146
ROBO1	chr3	78719690	RBFOX1	chr16	6823809
U2	chr3	81558626	TMEM114	chr16	8622226
VGLL3	chr3	87040257	ABAT	chr16	8806825
EPHA3	chr3	89156673	ABAT	chr16	8814572
EPHA6	chr3	96533424	USP7	chr16	9043510
EPHA6	chr3	97158436	ATF7IP2	chr16	10479911
CRYBG3	chr3	97540883	EMP2	chr16	10674539
COL8A1	chr3	99463740	CIITA	chr16	10971054
CEP97	chr3	101450206	PRM3	chr16	11367452
LOC152225	chr3	101659702	SHISA9	chr16	12995476
ZPLD1	chr3	101818087	MKL2	chr16	14280573
BC042024	chr3	107149776	MIR193B	chr16	14397823
BBX	chr3	107364743	MIR3179-3	chr16	14995364
LINC00635	chr3	107574076	MYH11	chr16	15877389
GUCA1C	chr3	108672677	MIR3179-2	chr16	16394015
MORC1	chr3	108836993	XYLT1	chr16	17564738
FLJ22763	chr3	108855560	MIR3179-3	chr16	18505834
LINC00488	chr3	108897011	SYT17	chr16	19182620
ZBED2	chr3	111314182	C16orf62	chr16	19590045
ABHD10	chr3	111697722	GPR139	chr16	20085100
C3orf52	chr3	111805181	ACSM5	chr16	20420855
C3orf52	chr3	111830300	DQ576448	chr16	20603695
MIR567	chr3	111831647	DNAH3	chr16	21162140
CD200R1	chr3	112693937	CRYM	chr16	21314404
BOC	chr3	112935197	C16orf82	chr16	27078218
BOC	chr3	112988228	IL21R	chr16	27413482
SPICE1	chr3	113212989	IL21R	chr16	27438578
SIDT1	chr3	113321248	GSG1L	chr16	27895959
AX747798	chr3	113933237	GSG1L	chr16	27899478
SLC15A2	chr3	121613170	GSG1L	chr16	28074830
ADCY5	chr3	123138056	CD19	chr16	28943259
MYLK	chr3	123603149	RRN3P2	chr16	29086162
MIR5002	chr3	123851775	NPIPL1	chr16	29415809
KALRN	chr3	124223585	SEZ6L2	chr16	29910585
KALRN	chr3	124303505	ASPHD1	chr16	29912146
5S_rRNA	chr3	124777282	FAM57B	chr16	30042186
SLC12A8	chr3	124842443	ITGAL	chr16	30483982
SLC41A3	chr3	125775618	MIR4518	chr16	30515239
PLXNA1	chr3	126707436	ITGAM	chr16	31286869
TPRA1	chr3	127299280	ITGAX	chr16	31366508
GATA2	chr3	128212030	COX6A2	chr16	31439749
CNBP	chr3	128890614	ZNF843	chr16	31448170
IFT122	chr3	129200359	SLC5A2	chr16	31494438
TMCC1	chr3	129513259	AHSP	chr16	31539202
Mir_340	chr3	131253072	YBX3P1	chr16	31580845
CPNE4	chr3	131261937	IGH	chr16	31973408
CPNE4	chr3	131756563	IGHV	chr16	31985055
ACPP	chr3	132036210	HERC2P4	chr16	32163874
SLC35G2	chr3	136537860	DQ574674	chr16	33112029
NCK1	chr3	136649316	RNU6-76P	chr16	33563243
SOX14	chr3	137483133	ABCC11	chr16	48266182
PIK3CB	chr3	138426463	ABCC11	chr16	48269088
AK128202	chr3	138662862	U6	chr16	48765712
PRR23A	chr3	138725110	CBLN1	chr16	49315742
PRR23C	chr3	138763734	SNORD112	chr16	50532141
U2SURP	chr3	142744623	FTO	chr16	53967896
ZIC4	chr3	147110217	PLLP	chr16	57318584
ZIC4	chr3	147114973	GPR97	chr16	57702156
ZIC4	chr3	147122071	PRSS54	chr16	58328951
ZIC4	chr3	147123307	NDRG4	chr16	58534046
ZIC4	chr3	147124596	CDH11	chr16	65106163
ZIC1	chr3	147127180	LINC00922	chr16	65610203
AGTR1	chr3	148447966	LINC00920	chr16	66442426
TM4SF4	chr3	149192367	NOL3	chr16	67204399
ANKUB1	chr3	149508711	SLC12A4	chr16	68000781
C3orf79	chr3	153202283	WWP2	chr16	69958885
SHOX2	chr3	157823952	AK055364	chr16	72459846
RSRC1	chr3	157827840	AK095618	chr16	72463251
AK097161	chr3	159924879	FA2H	chr16	74751004
IFT80	chr3	160167626	CHST6	chr16	75528926
PPM1L	chr3	160588385	CNTNAP4	chr16	76311175
BC073807	chr3	162442526	PKD1L2	chr16	81169977
EGFEM1P	chr3	168530082	PKD1L2	chr16	81253975
MECOM	chr3	168862967	BCMO1	chr16	81272295
MECOM	chr3	168865522	7SK	chr16	82226395
TERC	chr3	169482848	CDH13	chr16	82660398
ACTRT3	chr3	169487683	KCNG4	chr16	84273356
LRRC31	chr3	169587723	ATP2C2	chr16	84440193
SAMD7	chr3	169633154	FOXL1	chr16	86612114
GPR160	chr3	169755734	AX747598	chr16	90168701
NAALADL2	chr3	174577110	DOC2B	chr17	31420
NAALADL2	chr3	174842195	RPH3AL	chr17	202633
LINC00578	chr3	177159708	Metazoa_SRP	chr17	947608
AK056252	chr3	177534652	BC040634	chr17	1921176
KCNMB2	chr3	178525130	RTN4RL1	chr17	1928178
SOX2-OT	chr3	180774467	SMG6	chr17	1992055
FLJ46066	chr3	182204150	RAP1GAP2	chr17	2699731
ATP11B	chr3	182511290	ASPA	chr17	3377403
ABCC5-AS1	chr3	183724125	ASPA	chr17	3379295
PSMD2	chr3	184018368	TRPV3	chr17	3433551
EIF4G1	chr3	184038100	TRPV1	chr17	3499125
MAP3K13	chr3	185080835	P2RX5-TAX1BP3	chr17	3599698
TRA2B	chr3	185643052	SPNS2	chr17	4402128
LOC344887	chr3	185677757	GLTPD2	chr17	4692253
LOC647323	chr3	193721448	BC150535	chr17	4693628
LINC00887	chr3	194030593	SLC52A1	chr17	4938727
TNK2	chr3	195599341	ZFP3	chr17	4981753
TNK2	chr3	195638816	ZNF232	chr17	5015646
MFI2	chr3	196756687	DQ594352	chr17	5033325
DLG1	chr3	197009716	AK098491	chr17	5332268
ANKRD18DP	chr3	197807542	WSCD1	chr17	5983690
GAK	chr4	905575	PITPNM3	chr17	6459877
SPON2	chr4	1165274	SLC13A5	chr17	6616740
SPON2	chr4	1202750	FBXO39	chr17	6690098
HV535469	chr4	1203907	ALOX12P2	chr17	6756894
HV535487	chr4	1205821	ALOX12P2	chr17	6797100
CTBP1	chr4	1237041	ASGR1	chr17	7080395
TMEM129	chr4	1720353	ATP1B2	chr17	7554253
WHSC1	chr4	1941007	DNAH2	chr17	7623038
FAM193A	chr4	2597827	BC046191	chr17	7982799
SH3BP2	chr4	2794749	LOC100128288	chr17	8263859
ADD1	chr4	2889230	RNF222	chr17	8296779
NOP14-AS1	chr4	2938992	PIK3R5	chr17	8815834
NOP14	chr4	2940139	NTN1	chr17	8924858
DOK7	chr4	3465032	GLP2R	chr17	9729380
FLJ36777	chr4	7105103	GAS7	chr17	9929623
SORCS2	chr4	7194373	GAS7	chr17	9940064
MIR4798	chr4	7312176	GAS7	chr17	10017870
TRNA_Pseudo	chr4	7325909	GAS7	chr17	10101868
SORCS2	chr4	7383624	SHISA6	chr17	11144739
PSAPL1	chr4	7436700	DNAH9	chr17	11501747
DQ572409	chr4	7608614	MAP2K4	chr17	11973102
AFAP1-AS1	chr4	7755816	HS3ST3A1	chr17	13505244
SH3TC1	chr4	8230877	HS3ST3B1	chr17	14204505
WDR1	chr4	10084802	MGC12916	chr17	14207056
LOC285547	chr4	13533041	CDRT1	chr17	15523018
NKX3-2	chr4	13546114	ZNF624	chr17	16557167
LOC285548	chr4	13549448	FLJ00050	chr17	16835819
BST1	chr4	15704572	RAI1	chr17	17685445
MIR4801	chr4	37243613	MYO15A	chr17	18021895
KIAA1239	chr4	37246689	FBXW10	chr17	18647325
CHRNA9	chr4	40337345	GRAP	chr17	18950336
PHOX2B	chr4	41750987	EPN2-AS1	chr17	19209574
DCAF4L1	chr4	41983712	SPECC1	chr17	20059306
ZAR1	chr4	48492308	LGALS9B	chr17	20370848
FRYL	chr4	48522702	Mir_652	chr17	20720994
FRYL	chr4	48548776	HP08942	chr17	20978902
FRYL	chr4	48567060	KSR1	chr17	25799035
LNX1	chr4	54424436	KSR1	chr17	25887342
LNX1-AS2	chr4	54459122	LGALS9	chr17	25958173
FAM47E	chr4	77172852	NOS2	chr17	26220409
CCDC158	chr4	77328458	MYO18A	chr17	27503770
SHROOM3	chr4	77356252	OMG	chr17	29623349
SHROOM3	chr4	77610610	OMG	chr17	29624380
SHROOM3	chr4	77659871	EVI2A	chr17	29646031
SOWAHB	chr4	77819002	EVI2A	chr17	29648767
FRAS1	chr4	79176395	NF1	chr17	29664836
DL491209	chr4	79178464	RAB11FIP4	chr17	29718641
FRAS1	chr4	79340102	TMEM98	chr17	31254927
NKX6-1	chr4	85419387	ASIC2	chr17	31620006
CDS1	chr4	85504056	CCL11	chr17	32612686
ARHGAP24	chr4	86396283	C17orf102	chr17	32906388
AFF1	chr4	87857561	TMEM132E	chr17	32907767
DMP1	chr4	88571453	RFFL	chr17	33353580
METAP1	chr4	99966329	SLFN5	chr17	33570085
DDIT4L	chr4	101111655	SLFN11	chr17	33700720
BANK1	chr4	102341117	SLFN13	chr17	33774433
SLC9B1	chr4	103940896	SLFN12L	chr17	33814758
NPNT	chr4	106816596	GAS2L2	chr17	34079897
LEF1	chr4	109090112	LYZL6	chr17	34266560
PITX2	chr4	111544254	LYZL6	chr17	34270703
ALPK1	chr4	113218498	CCL15-CCL14	chr17	34329084
MIR302B	chr4	113569713	CCL3	chr17	34417506
SEC24D	chr4	119687978	TBC1D3B	chr17	34503988
LOC285419	chr4	124695418	DQ580766	chr17	34578960
INTU	chr4	128554086	D63785	chr17	34611354
BC131768	chr4	132649252	DQ580766	chr17	36335586
MGST2	chr4	140586921	ARHGAP23	chr17	36584719
7SK	chr4	140715587	SRCIN1	chr17	36760865
MAML3	chr4	141075233	LINC00672	chr17	37081420
LOC100129858	chr4	141290504	GSDMA	chr17	38119225
INPP4B	chr4	143352538	IGFBP4	chr17	38599675
GYPA	chr4	145061904	CCR7	chr17	38721736
BC069804	chr4	146459753	KRTAP1-5	chr17	39183454
NR3C2	chr4	149363672	KRTAP1-1	chr17	39197713
Mir_548	chr4	152486877	KRTAP16-1	chr17	39465505
KIAA0922	chr4	154476938	KRT32	chr17	39623638
PALLD	chr4	169552767	KCNH4	chr17	40333296
AK125257	chr4	175141549	HCRT	chr17	40337470
U6	chr4	184596868	Mir_324	chr17	40559744
TRIML2	chr4	189026744	WNK4	chr17	40932648
SDHAP3	chr5	1594646	WNK4	chr17	40935626
FAM134B	chr5	16617167	WNK4	chr17	40937283
MYO10	chr5	16682230	AOC3	chr17	41003200
NIPBL	chr5	36961585	AOC3	chr17	41005259
CCL28	chr5	43412488	AK093551	chr17	41316185
EMB	chr5	49699299	ASB16	chr17	42248073
ITGA2	chr5	52285155	SLC4A1	chr17	42345502
MCCC2	chr5	70898332	GPATCH8	chr17	42542461
RASGRF2	chr5	80365842	ADAM11	chr17	42836567
CKMT2	chr5	80529138	C1QL1	chr17	43045644
AK091866	chr5	90610219	HEXIM2	chr17	43248852
KIAA0825	chr5	93732214	CRHR1	chr17	43884375
CHD1	chr5	98209427	NSFP1	chr17	44450178
PAM	chr5	102309819	RPRML	chr17	45056614
AK021888	chr5	108528055	TBX21	chr17	45810609
AK097686	chr5	113805508	AK097622	chr17	47539111
AK097686	chr5	114109110	NXPH3	chr17	47653297
TRIM36	chr5	114516243	KAT7	chr17	47892693
TICAM2	chr5	114938176	FLJ45513	chr17	47923271
LOX	chr5	121409872	TAC4	chr17	47925379
LOX	chr5	121414055	BC033456	chr17	48258539
PPIC	chr5	122372425	TMEM92	chr17	48348766
BC042122	chr5	131991846	AK124832	chr17	49414075
FSTL4	chr5	132561617	C17orf112	chr17	51062879
TCF7	chr5	133477154	HLF	chr17	53344975
LOC340073	chr5	134583867	TMEM100	chr17	53800225
AX747819	chr5	134672992	TMEM100	chr17	53809482
NEUROG1	chr5	134871639	ANKFN1	chr17	54230835
FBXL21	chr5	135266005	AK095112	chr17	56070840
FBXL21	chr5	135272262	AK126318	chr17	56072211
TGFBI	chr5	135364583	BZRAP1-AS1	chr17	56402810
TGFBI	chr5	135397188	MIR4736	chr17	56413383
NPY6R	chr5	137136881	BZRAP1-AS1	chr17	56414562
LOC100505636	chr5	139487597	SEPT4	chr17	56609443
IGIP	chr5	139505520	MIR4729	chr17	57443443
CR627225	chr5	139541537	MRC2	chr17	60704761
ANKHD1-EIF4EBP3	chr5	139907768	BC037347	chr17	60783566
EIF4EBP3	chr5	139927250	2018-03-10	chr17	60884011
PCDHA9	chr5	140227356	Mir_633	chr17	61021575
PCDHGC3	chr5	140855568	TANC2	chr17	61086897
SPRY4	chr5	141694673	MIR548W	chr17	61268699
JB162171	chr5	142490048	TANC2	chr17	61271351
JAKMIP2-AS1	chr5	146939556	ICAM2	chr17	62084283
NDST1	chr5	149877339	ICAM2	chr17	62097994
RBM22	chr5	150074395	AXIN2	chr17	63557740
TNIP1	chr5	150415275	ABCA6	chr17	67138015
AX747764	chr5	152069089	ABCA5	chr17	67311774
HAND1	chr5	153857824	KCNJ16	chr17	68071365
STC2	chr5	172754724	KCNJ16	chr17	68100994
STC2	chr5	172756506	CPSF4L	chr17	71258019
COL23A1	chr5	178017556	TTYH2	chr17	72244504
TBC1D9B	chr5	179297495	BX648926	chr17	72305929
FOXC1	chr6	1610680	KIF19	chr17	72322350
AK024936	chr6	1729106	BTBD17	chr17	72357958
ECI2	chr6	4133935	FADS6	chr17	72879014
NRN1	chr6	6004302	NUP85	chr17	73224255
Y_RNA	chr6	7187919	KIAA0195	chr17	73472578
DSP	chr6	7541869	CASKIN2	chr17	73505969
LOC100130275	chr6	10414299	MYO15B	chr17	73584138
TFAP2A	chr6	10415470	SMIM5	chr17	73629513
TFAP2A	chr6	10419797	RNF157	chr17	74236390
SNORA67	chr6	11710051	PRCD	chr17	74536120
5S_rRNA	chr6	19438513	PRCD	chr17	74539884
U6	chr6	19642760	LOC100507351	chr17	75543022
CMAHP	chr6	25166793	CYTH1	chr17	76719832
BC029534	chr6	25261635	TIMP2	chr17	76918483
SLC17A4	chr6	25773740	CARD14	chr17	78157711
TRNA_Arg	chr6	26299904	LOC100130370	chr17	79359160
TRNA_Trp	chr6	26319401	NOTUM	chr17	79919057
TRNA_Arg	chr6	26323045	FLJ43681	chr17	81174665
TRNA_Met	chr6	26330600	MYOM1	chr18	3220106
TRNA_Trp	chr6	26331743	DLGAP1	chr18	3845358
TRNA_Ile	chr6	26745328	DLGAP1-AS3	chr18	3878179
TRNA_Met	chr6	26766443	DLGAP1	chr18	4248697
TRNA_Ile	chr6	26780831	DLGAP1-AS5	chr18	4264601
TRNA_Pro	chr6	27059520	DLGAP1	chr18	4455266
TRNA_Arg	chr6	27181695	C18orf42	chr18	5197255
TRNA_Arg	chr6	27182951	LINC00667	chr18	5240988
TRNA_Val	chr6	27203287	EPB41L3	chr18	5419876
TRNA_Ile	chr6	27241738	EPB41L3	chr18	5540555
TRNA_Ile	chr6	27243063	EPB41L3	chr18	5543986
TRNA_Val	chr6	27248121	EPB41L3	chr18	5577647
TRNA_Pseudo	chr6	27251863	EPB41L3	chr18	5628990
TRNA_Val	chr6	27258404	EPB41L3	chr18	5630642
TRNA_Pseudo	chr6	27261670	BC040631	chr18	6256745
TRNA_Gln	chr6	27263211	L3MBTL4	chr18	6367682
TRNA_Ser	chr6	27265774	MIR4317	chr18	6374424
TRNA_Lys	chr6	27302841	ARHGAP28	chr18	6850789
TRNA_Gln	chr6	27515602	LAMA1	chr18	7117813
TRNA_Ser	chr6	27521273	Metazoa_SRP	chr18	8471828
TRNA_Ile	chr6	27636361	RAB31	chr18	9708227
TRNA_Arg	chr6	27638416	APCDD1	chr18	10454624
TRNA_Ser	chr6	27640310	PIEZO2	chr18	11148761
TRNA_Ser	chr6	28180814	DQ575348	chr18	11668372
TRNA_Arg	chr6	28510963	GNAL	chr18	11689013
TRNA_Ser	chr6	28565198	SLMO1	chr18	12420187
TRNA_Lys	chr6	28715520	BC041855	chr18	13216366
TRNA_Phe	chr6	28775682	LDLRAD4	chr18	13218728
IER3	chr6	30712327	FAM210A	chr18	13682104
C6orf15	chr6	31080332	MC5R	chr18	13825542
PSORS1C1	chr6	31082607	BC034578	chr18	14089933
SNORA38	chr6	31590855	ANKRD20A5P	chr18	14183927
ABHD16A	chr6	31681842	ANKRD30B	chr18	14748238
LY6G6D	chr6	31683132	GREB1L	chr18	18822202
VARS	chr6	31747945	MIR320C1	chr18	19263470
AK298056	chr6	31785722	MIR133A1	chr18	19405746
CYP21A2	chr6	31973358	LOC729950	chr18	22208145
CYP21A2	chr6	32006092	Mir_340	chr18	25613747
NOTCH4	chr6	32171510	CDH2	chr18	25616539
HSD17B8	chr6	33172413	BC042382	chr18	28711418
B3GALT4	chr6	33244916	DSC1	chr18	28742819
LINC00336	chr6	33561115	DSG1	chr18	28898051
ANKS1A	chr6	34937786	U6	chr18	28925430
DEF6	chr6	35265594	DSG3	chr18	29027731
CLPSL1	chr6	35748830	DSG3	chr18	29053141
AK096023	chr6	36816400	LOC100652770	chr18	29136874
TRNA_Gln	chr6	37287994	TTR	chr18	29171729
MOCS1	chr6	39895455	B4GALT6	chr18	29264686
NCR2	chr6	41303527	KLHL14	chr18	30352974
GNMT	chr6	42928499	CCDC178	chr18	30716041
BC040637	chr6	42929645	CCDC178	chr18	30847016
CUL7	chr6	43021683	ASXL3	chr18	31158540
C6orf223	chr6	43968336	NOL4	chr18	31603560
TMEM63B	chr6	44107444	NOL4	chr18	31628576
MIR586	chr6	45165507	NOL4	chr18	31802434
RUNX2	chr6	45389913	NOL4	chr18	31803515
U6	chr6	45986481	DTNA	chr18	32173281
TFAP2B	chr6	50786438	MIR3975	chr18	33171700
PAQR8	chr6	52268011	FHOD3	chr18	33877701
AK056584	chr6	53794843	FHOD3	chr18	34272938
DD157417	chr6	54635422	CELF4	chr18	35146000
JA072123	chr6	54639170	RIT2	chr18	40695657
Mir_548	chr6	54833842	BC038429	chr18	43063309
DST	chr6	56332274	SIGLEC15	chr18	43405544
BEND6	chr6	56878606	SIGLEC15	chr18	43409055
TRNA_Ile	chr6	58149253	EPG5	chr18	43496547
TRNA_Leu	chr6	69914377	EPG5	chr18	43497784
LMBRD1	chr6	70500557	LOXHD1	chr18	44135334
COL9A1	chr6	70990180	ST8SIA5	chr18	44337039
USP45	chr6	99956658	BC040860	chr18	44812094
PRDM13	chr6	100054649	7SK	chr18	45251677
DQ585302	chr6	101878736	LOC100287225	chr18	48918411
5S_rRNA	chr6	106897255	DCC	chr18	50461141
AIM1	chr6	106959304	CCDC68	chr18	52625279
AF520419	chr6	108444839	TCF4	chr18	53131368
NR2E1	chr6	108487214	MIR4529	chr18	53146451
U6	chr6	119648445	AK127787	chr18	53448952
HEY2	chr6	126068779	U2	chr18	56593528
NCOA7	chr6	126240369	U6	chr18	57685856
LAMA2	chr6	129204285	MC4R	chr18	58040001
5S_rRNA	chr6	129814634	CDH20	chr18	59000987
MOXD1	chr6	132696204	RNF152	chr18	59560304
MOXD1	chr6	132722664	SERPINB12	chr18	61223392
OLIG3	chr6	137815531	SERPINB2	chr18	61554938
PERP	chr6	138428660	SERPINB2	chr18	61564324
UTRN	chr6	144612872	SERPINB10	chr18	61575193
ZC3H12D	chr6	149806148	HMSD	chr18	61616587
NOX3	chr6	155777037	SERPINB8	chr18	61627473
ARID1B	chr6	157256599	LOC400654	chr18	61927290
MIR3692	chr6	157950163	CDH19	chr18	64239553
MAP3K4	chr6	161512410	CDH19	chr18	64271375
GPER	chr7	1121843	MIR5011	chr18	64748820
UNCX	chr7	1272653	DSEL	chr18	65181875
MIR4648	chr7	2566707	DOK6	chr18	67068283
DKFZp686J1569	chr7	6012906	CD226	chr18	67624232
DAGLB	chr7	6462434	LOC100505776	chr18	69246192
U3	chr7	10262423	NETO1	chr18	70532934
THSD7A	chr7	11419382	NETO1	chr18	70534810
SCIN	chr7	12610202	FAM69C	chr18	72124503
MEOX2	chr7	15726308	ZADH2	chr18	72917468
ISPD	chr7	16460947	LINC00908	chr18	74240611
SOSTDC1	chr7	16570205	FLJ44881	chr18	74401985
SNX13	chr7	17861320	MBP	chr18	74729224
HDAC9	chr7	18330044	GALR1	chr18	74962007
SNORD56	chr7	20416953	SALL3	chr18	76740274
ABCB5	chr7	20686965	ATP9B	chr18	76847306
SP8	chr7	20825381	NFATC1	chr18	77155771
SP8	chr7	20826508	SHC2	chr19	460996
DNAH11	chr7	21582832	HMHA1	chr19	1065921
CDCA7L	chr7	21985542	APC2	chr19	1450147
IGF2BP3	chr7	23387353	APC2	chr19	1451287
OSBPL3	chr7	24932240	GNG7	chr19	2702746
AK057379	chr7	25702673	CELF5	chr19	3273869
MIR148A	chr7	25989606	MATK	chr19	3801810
SKAP2	chr7	26904341	ATCAY	chr19	3880617
HOXA4	chr7	27170399	ZBTB7A	chr19	4066816
HOXA-AS3	chr7	27179982	EBI3	chr19	4229539
DQ655986	chr7	27192217	SHD	chr19	4278597
HOXA7	chr7	27196296	TMIGD2	chr19	4302428
HOXA9	chr7	27205149	STAP2	chr19	4338941
HOXA10	chr7	27213955	NRTN	chr19	5823817
HOXA10-HOXA9	chr7	27219880	TUBB4A	chr19	6502330
LOC402470	chr7	27227692	TNFSF9	chr19	6531009
CHN2	chr7	29237356	CD70	chr19	6591163
TBX20	chr7	35293711	TNFSF14	chr19	6670599
DQ595191	chr7	35987319	C3	chr19	6720662
POU6F2-AS1	chr7	39445945	SH2D3A	chr19	6767523
DQ575764	chr7	44054305	EMR4P	chr19	6990857
GCK	chr7	44198887	MBD3L4	chr19	7040184
ZMIZ2	chr7	44795786	C19orf45	chr19	7562444
ZMIZ2	chr7	44805342	STXBP2	chr19	7709398
SNORA5B	chr7	45145698	FCER2	chr19	7764365
GRB10	chr7	50773020	CD209	chr19	7812464
SNORA15	chr7	56128162	CLEC4M	chr19	7828034
PHKG1	chr7	56151417	EVI5L	chr19	7916319
PHKG1	chr7	56160689	FBN3	chr19	8212381
MIR4283-1	chr7	63081467	MYO1F	chr19	8642331
ZNF273	chr7	64342870	ADAMTS10	chr19	8657080
BC044608	chr7	64541638	ADAMTS10	chr19	8675588
INTS4L2	chr7	65112776	MBD3L1	chr19	8953268
AK127026	chr7	72712965	OR7G1	chr19	9226439
NSUN5	chr7	72722864	ZNF177	chr19	9473695
hCPE-R	chr7	73242073	ZNF560	chr19	9609279
CLDN4	chr7	73245192	OLFM2	chr19	10047070
WBSCR16	chr7	74765875	COL5A3	chr19	10121147
PMS2L2	chr7	74981240	RDH8	chr19	10123924
NSUN5P1	chr7	75044869	PDE4A	chr19	10563632
POM121C	chr7	75113596	EPOR	chr19	11495018
DTX2	chr7	76129118	ELAVL3	chr19	11591803
DTX2	chr7	76131307	CNN1	chr19	11649578
UPK3B	chr7	76139744	ZNF439	chr19	11959578
SEMA3C	chr7	80551675	ZNF788	chr19	12203077
GTPBP10	chr7	89969689	AX721123	chr19	12305829
COL1A2	chr7	94023872	CACNA1A	chr19	13617274
JB074828	chr7	95936164	IL27RA	chr19	14142551
DLX6-AS1	chr7	96633610	LOC113230	chr19	14183820
DLX6	chr7	96635289	OR7C1	chr19	14910948
DLX6-AS1	chr7	96641361	SLC1A6	chr19	15083729
DLX6-AS1	chr7	96643377	SLC1A6	chr19	15086052
DLX5	chr7	96654143	SLC1A6	chr19	15088589
PILRB	chr7	99955625	SLC1A6	chr19	15090547
ZASP	chr7	100172356	SYDE1	chr19	15218213
LRCH4	chr7	100182743	SYDE1	chr19	15219643
GNB2	chr7	100274458	RASAL3	chr19	15575382
GIGYF1	chr7	100286870	CYP4F22	chr19	15619335
EPHB4	chr7	100423148	CYP4F24P	chr19	15890798
EPHB4	chr7	100425143	UNC13A	chr19	17799050
SLC12A9	chr7	100454415	FCHO1	chr19	17862285
TRIP6	chr7	100464949	ARRDC2	chr19	18111943
AP1S1	chr7	100797685	IL12RB1	chr19	18197742
MIR4653	chr7	100802753	MEF2B	chr19	19281098
BC032716	chr7	100951620	NCAN	chr19	19322781
MIR4285	chr7	101936368	HAPLN4	chr19	19373651
DQ595418	chr7	101979403	DQ580047	chr19	19854484
PRKRIP1	chr7	102044803	ZNF90	chr19	20188802
DQ575764	chr7	102208557	ZNF826P	chr19	20607771
POLR2J3	chr7	102213068	ZNF626	chr19	20844402
PMPCB	chr7	102940617	ZNF85	chr19	21106058
SLC26A5	chr7	103083658	ZNF208	chr19	22193745
SLC26A5	chr7	103086624	ZNF257	chr19	22235265
7SK	chr7	103124986	ZNF98	chr19	22605148
RELN	chr7	103629963	ZNF99	chr19	22966973
KMT2E	chr7	104715089	ZNF730	chr19	23299776
KMT2E	chr7	104717749	AK022793	chr19	23598873
CDHR3	chr7	105641907	ZNF681	chr19	23941693
HBP1	chr7	106820323	ZNF726	chr19	24097683
LAMB4	chr7	107770801	AK092080	chr19	24216246
NRCAM	chr7	107816987	ZNF536	chr19	30863327
PNPLA8	chr7	108168605	BC040412	chr19	31398105
DOCK4	chr7	111424535	TSHZ3	chr19	31840190
DOCK4	chr7	111429080	NUDT19	chr19	33182866
IFRD1	chr7	112063198	TDRD12	chr19	33306353
IFRD1	chr7	112107431	CHST8	chr19	34175433
5S_rRNA	chr7	116584468	WTIP	chr19	34972879
SLC13A1	chr7	122840025	AX748165	chr19	35166604
IQUB	chr7	123173002	AK125858	chr19	35330085
HILPDA	chr7	128097322	BC031235	chr19	35396221
FAM71F1	chr7	128349114	HPN-AS1	chr19	35597208
LOC100130705	chr7	128506463	FXYD3	chr19	35606731
SMO	chr7	128828712	FXYD5	chr19	35654937
SMKR1	chr7	129142319	MAG	chr19	35782988
MIR182	chr7	129410332	LOC100128682	chr19	35896508
SSMEM1	chr7	129847703	ATP4A	chr19	36054560
CPA2	chr7	129906702	ARHGAP33	chr19	36268486
CEP41	chr7	130040987	KIRREL2	chr19	36347809
MIR335	chr7	130135951	LINC00665	chr19	36822620
KLF14	chr7	130418888	AX747721	chr19	37527089
PLXNA4	chr7	131830097	DPF1	chr19	38720317
CALD1	chr7	134644724	RYR1	chr19	38924339
C7orf49	chr7	134852835	FBXO17	chr19	39466380
WDR91	chr7	134896316	IFNL4	chr19	39739496
STRA8	chr7	134916730	BC110060	chr19	39811489
CREB3L2	chr7	137617754	DLL3	chr19	39989556
KLRG2	chr7	139168457	SELV	chr19	40005752
JHDM1D	chr7	139819019	LGALS13	chr19	40093168
TCRBV11S1A1T	chr7	142378608	LGALS17A	chr19	40170013
Mir_340	chr7	147202565	TTC9B	chr19	40724306
SNORD112	chr7	148983604	PLD3	chr19	40872325
AF035281	chr7	148991289	PRX	chr19	40919271
TRNA_Cys	chr7	149361914	SHKBP1	chr19	41084367
RNU6-34P	chr7	150064035	LTBP4	chr19	41099071
REPIN1	chr7	150068257	LTBP4	chr19	41107276
REPIN1	chr7	150070033	CYP2B6	chr19	41509850
ZNF775	chr7	150076405	CYP2F1	chr19	41620352
CDK5	chr7	150751560	C19orf69	chr19	41949062
AK296065	chr7	150773617	CEACAM21	chr19	42082530
AGAP3	chr7	150811764	CEACAM7	chr19	42192096
AX747175	chr7	150818400	GRIK5	chr19	42547053
GBX1	chr7	150864867	GRIK5	chr19	42569957
MIR671	chr7	150935506	ZNF574	chr19	42572628
NUB1	chr7	151042433	AK024119	chr19	42656720
AK055458	chr7	151065689	LIPE	chr19	42931578
MIR3907	chr7	151130725	LYPD5	chr19	44324808
LOC100132707	chr7	154720226	ZFP112	chr19	44871375
PAXIP1	chr7	154775454	IGSF23	chr19	45127003
BC150495	chr7	155174770	BCAM	chr19	45312315
EN2	chr7	155250823	NOVA2	chr19	46476657
RBM33	chr7	155493466	HIF3A	chr19	46800302
LMBR1	chr7	156685902	HIF3A	chr19	46801632
MNX1	chr7	156802129	NPAS1	chr19	47523100
DNAJB6	chr7	157172509	C5AR1	chr19	47813103
DQ583756	chr7	157862199	C5AR2	chr19	47835403
ESYT2	chr7	158611441	MEIS3	chr19	47915644
AK128400	chr8	594400	SLC8A2	chr19	47975307
ERICH1-AS1	chr8	687586	CRX	chr19	48325098
BC047307	chr8	1817437	SULT2A1	chr19	48389654
RP1L1	chr8	10512617	CCDC114	chr19	48825191
GATA4	chr8	11561716	EMP3	chr19	48828628
MTUS1	chr8	17658426	GRIN2D	chr19	48898131
FGL1	chr8	17767874	LMTK3	chr19	49016446
PIWIL2	chr8	22210311	HRC	chr19	49658681
AF116693	chr8	23427477	CCDC155	chr19	49891474
STC1	chr8	23712320	SNAR-A3	chr19	50601203
AK311558	chr8	26724760	MYH14	chr19	50706884
EPHX2	chr8	27348518	LRRC4B	chr19	51071302
5S_rRNA	chr8	28906121	C19orf81	chr19	51152701
DQ591785	chr8	28912742	SHANK1	chr19	51220195
BC037250	chr8	31883734	SHANK1	chr19	51223040
NRG1	chr8	32405727	KLK3	chr19	51358170
ADAM32	chr8	38965049	KLK5	chr19	51456344
ADAM3A	chr8	39380508	KLK14	chr19	51587502
KIAA0146	chr8	48626003	SIGLEC17P	chr19	51670584
SNTG1	chr8	51085120	BC045766	chr19	51685222
JA611241	chr8	67960635	SIGLECL1	chr19	51760963
SBSPON	chr8	74005507	IGLON5	chr19	51815101
STAU2-AS1	chr8	74332308	ETFB	chr19	51858096
JPH1	chr8	75233562	SIGLEC10	chr19	51921057
ZFHX4	chr8	77593514	SIGLEC8	chr19	51961708
ZFHX4-AS1	chr8	77595510	SIGLEC12	chr19	52003647
ZFHX4	chr8	77616277	SIGLEC14	chr19	52150132
PEX2	chr8	77896414	FPR1	chr19	52255150
STMN2	chr8	80523048	FPR2	chr19	52264452
FABP5	chr8	82192717	FPR2	chr19	52266614
FABP9	chr8	82373758	FPR2	chr19	52271911
CALB1	chr8	91093700	FPR3	chr19	52327001
CALB1	chr8	91107687	BC014606	chr19	52452414
STK3	chr8	99837909	AK127846	chr19	53510764
STK3	chr8	99954799	ERVV-1	chr19	53517343
OSR2	chr8	99956630	LOC284379	chr19	54106751
RGS22	chr8	101054195	MIR519C	chr19	54189722
SNX31	chr8	101661893	MIR520C	chr19	54210706
BC052578	chr8	123139423	MIR526A2	chr19	54230175
WDR67	chr8	124105830	MIR517C	chr19	54244566
FAM83A	chr8	124194265	MIR519A1	chr19	54255650
U6	chr8	124275082	MIR516A1	chr19	54259994
AK022787	chr8	126448661	PRKCG	chr19	54385466
PVT1	chr8	128902834	PRKCG	chr19	54386912
TMEM75	chr8	128960969	CACNG8	chr19	54466289
OC90	chr8	133071627	CACNG6	chr19	54494402
ZFAT	chr8	135577914	CACNG6	chr19	54495541
DENND3	chr8	142138719	OSCAR	chr19	54604242
DENND3	chr8	142167493	LAIR1	chr19	54876721
SLC45A4	chr8	142238673	LAIR1	chr19	54882165
JH8	chr8	143745841	TTYH1	chr19	54926604
LY6K	chr8	143781528	TTYH1	chr19	54930369
NAPRT1	chr8	144660513	CDC42EP5	chr19	54984422
BC034020	chr8	144675116	LOC100287534	chr19	55304499
PLEC	chr8	145013758	KIR2DS4	chr19	55349030
PLEC	chr8	145025044	NCR1	chr19	55417507
PARP10	chr8	145059496	PPP1R12C	chr19	55624986
OPLAH	chr8	145113594	TMEM150B	chr19	55836708
OPLAH	chr8	145115584	SHISA7	chr19	55954230
KIAA1875	chr8	145162628	NLRP11	chr19	56321704
SCXB	chr8	145490602	SMIM17	chr19	57154526
SLC39A4	chr8	145638970	FJ997633	chr19	57221170
FOXH1	chr8	145701718	BC036412	chr19	57276711
PPP1R16A	chr8	145721843	PEG3-AS1	chr19	57323847
GPT	chr8	145729464	ZIM3	chr19	57656570
FOXD4	chr9	118417	ZNF154	chr19	58220579
C9orf66	chr9	215893	ZNF671	chr19	58238995
DMRT3	chr9	976967	ZNF587B	chr19	58341661
BC069756	chr9	3479873	ZNF418	chr19	58446740
GLIS3-AS1	chr9	3898645	ZSCAN18	chr19	58609730
MPDZ	chr9	13165446	ZSCAN18	chr19	58629793
FLJ41200	chr9	13431328	MYT1L	chr2	2176760
FREM1	chr9	14779531	MYT1L	chr2	2335045
C9orf92	chr9	16276311	AK095310	chr2	3129798
BNC2	chr9	16714975	ALLC	chr2	3705785
BNC2	chr9	16728163	LOC400940	chr2	6122109
BNC2	chr9	16867690	RSAD2	chr2	7017795
BNC2	chr9	16870786	RNF144A	chr2	7073187
HAUS6	chr9	19094402	SNORA40	chr2	16380470
MIR31HG	chr9	21559697	FAM49A	chr2	16804344
KIAA1161	chr9	34376894	SMC6	chr2	17981462
C9orf24	chr9	34381598	NCOA1	chr2	24787178
ARID3C	chr9	34628011	CIB4	chr2	26864211
IL11RA	chr9	34650698	C2orf71	chr2	29297127
IL11RA	chr9	34652181	ALK	chr2	30144477
AK126080	chr9	46705305	AK123934	chr2	30573783
CBWD3	chr9	70871836	Mir_584	chr2	31638890
FOXD4L3	chr9	70917782	LTBP1	chr2	33516550
FOXB2	chr9	79634570	RASGRP3	chr2	33661415
CEP78	chr9	80878965	SLC8A1	chr2	40679209
HNRNPK	chr9	86590713	Mir_544	chr2	42142908
BX537783	chr9	86678357	LOC728819	chr2	43903461
SLC28A3	chr9	86955694	UNQ6975	chr2	45419424
AK124523	chr9	88459099	FSHR	chr2	49381666
DAPK1	chr9	90113884	NRXN1	chr2	50574894
UNQ6494	chr9	92254697	NRXN1	chr2	51256332
DIRAS2	chr9	93405108	NRXN1	chr2	51259674
OGN	chr9	95166937	MEIS1-AS3	chr2	66660602
OMD	chr9	95186836	MEIS1	chr2	66662531
WNK2	chr9	95993169	MEIS1	chr2	66664868
BARX1	chr9	96717608	MEIS1	chr2	66798365
C9orf3	chr9	97521930	Y12839	chr2	74809693
LINC00092	chr9	98784037	LRRTM4	chr2	77749502
SLC35D2	chr9	99145992	REG1B	chr2	79315150
FOXE1	chr9	100615536	CTNNA2	chr2	79412356
OR13C5	chr9	107361694	CTNNA2	chr2	79740059
OR13C2	chr9	107367908	MIR4780	chr2	88382118
NIPSNAP3A	chr9	107509968	SMYD1	chr2	88390530
PTPN3	chr9	112260593	MIR4436A	chr2	89111883
MIR3134	chr9	115112545	DQ576039	chr2	90319058
SNX30	chr9	115513133	DQ576041	chr2	91715363
BSPRY	chr9	116111811	AK055967	chr2	96192398
RGS3	chr9	116267541	BC016831	chr2	96331831
TRAF1	chr9	123691451	ANKRD36B	chr2	98128515
CNTRL	chr9	123919747	VWA3B	chr2	98765957
GSN	chr9	124030379	VWA3B	chr2	98858719
PTGS1	chr9	125137600	LOC150568	chr2	105050804
MAPKAP1	chr9	128412740	FHL2	chr2	106055230
LMX1B	chr9	129376721	LOC285000	chr2	106227016
PTRH1	chr9	130487152	LINC00116	chr2	110973393
ST6GALNAC6	chr9	130667627	WASH2P	chr2	114351242
PIP5KL1	chr9	130689770	AX747402	chr2	124771990
SLC25A25	chr9	130860760	CNTNAP5	chr2	124782863
DQ575742	chr9	131012416	CYP27C1	chr2	127977654
ODF2	chr9	131258134	MAP3K2	chr2	128100805
SPTAN1	chr9	131388669	MYO7B	chr2	128391985
SPTAN1	chr9	131391938	LIMS2	chr2	128401685
SET	chr9	131445933	GPR17	chr2	128403438
SET	chr9	131447364	LIMS2	chr2	128405828
GPR107	chr9	132891931	LOC389033	chr2	130691890
ASS1	chr9	133320093	LOC389043	chr2	132160473
PRDM12	chr9	133539980	GPR39	chr2	133174146
AIF1L	chr9	133978189	BC008215	chr2	134023813
CEL	chr9	135937364	NCKAP5	chr2	134179361
CELP	chr9	135957925	NCKAP5	chr2	134326031
RALGDS	chr9	136004788	KYNU	chr2	143635194
MIR4669	chr9	137271256	ARHGAP15	chr2	144193162
C9orf69	chr9	139008746	GTDC1	chr2	144969146
FAM69B	chr9	139615336	AK124806	chr2	145272018
RABL6	chr9	139719103	RBM43	chr2	152118389
RABL6	chr9	139729622	NMI	chr2	152146430
FBXW5	chr9	139837147	TNFAIP6	chr2	152214105
LCN12	chr9	139846771	CACNB4	chr2	152830485
CLIC3	chr9	139891024	GALNT13	chr2	154728425
ENTPD8	chr9	140335901	GALNT13	chr2	154996849
NSMF	chr9	140349159	KCNJ3	chr2	155555092
NSMF	chr9	140350938	CYTIP	chr2	158345473
PNPLA7	chr9	140444986	BAZ2B	chr2	160373170
AK310226	chr9	140451208	SLC4A10	chr2	162480844
MIR602	chr9	140732870	DPP4	chr2	162929996
PLCXD1	chrX	192990	5S_rRNA	chr2	163353445
TRNA_Ile	chrX	3756491	BC042876	chr2	163625448
TRNA_Ile	chrX	3794915	KCNH7	chr2	163695257
Mir_1302	chrX	12251432	SCN3A	chr2	166060577
ASB11	chrX	15332681	SCN2A	chr2	166095911
ASB11	chrX	15333746	SCN2A	chr2	166150340
BMX	chrX	15482368	SCN2A	chr2	166152282
BMX	chrX	15525430	CSRNP3	chr2	166326156
INE2	chrX	15805712	CSRNP3	chr2	166428845
GRPR	chrX	16141423	BC051759	chr2	166938040
S100G	chrX	16668280	SCN1A	chr2	167005642
MIR4768	chrX	17444003	G6PC2	chr2	169757749
PHKA2	chrX	18923977	DHRS9	chr2	169923544
JA611288	chrX	21671755	MIR10B	chr2	177015030
ARX	chrX	25034065	HOXD4	chr2	177016112
Mir_548	chrX	31039384	PDE11A	chr2	178540388
BCOR	chrX	39922324	ITGA4	chr2	182321618
Mir_584	chrX	40715000	PPP1R1C	chr2	182850550
KDM6A	chrX	44918250	ITGAV	chr2	187464931
AK127697	chrX	45364632	ZSWIM2	chr2	187713897
AK098783	chrX	45710447	TFPI	chr2	188419219
GRIPAP1	chrX	48847698	HECW2	chr2	197457335
PRICKLE3	chrX	49041346	C2orf66	chr2	197675000
PRICKLE3	chrX	49042776	ANKRD44	chr2	198062762
FAM156A	chrX	52977796	RFTN2	chr2	198540584
IQSEC2	chrX	53310796	AK096499	chr2	199239273
7SK	chrX	95665781	ADAM23	chr2	207310030
XKRX	chrX	100183898	LOC100507443	chr2	208983852
AK127380	chrX	114797058	CRYGD	chr2	208989313
PLS3	chrX	114827818	CRYGB	chr2	209010877
SASH3	chrX	128913891	CRYGD	chr2	209028297
ENOX2	chrX	129813722	C2orf80	chr2	209054773
MAP7D3	chrX	135333738	PTH2R	chr2	209353736
MTMR1	chrX	149887096	MIR548F2	chr2	213291084
IKBKG	chrX	153770458	TNS1	chr2	218867718
			RUFY4	chr2	218933737
			CDK5R2	chr2	219824349
			ASIC4	chr2	220378891
			ASIC4	chr2	220381857
			LOC440934	chr2	223185412
			NYAP2	chr2	226265601
			RHBDD1	chr2	227700670
			C2orf83	chr2	228498036
			SLC19A3	chr2	228582745
			DAW1	chr2	228736326
			PID1	chr2	230136057
			DNER	chr2	230579286
			SP140L	chr2	231191893
			LOC151484	chr2	231751260
			C2orf72	chr2	231902280
			C2orf72	chr2	231905971
			PRSS56	chr2	233385172
			CXCR7	chr2	237469423
			CXCR7	chr2	237489108
			RAMP1	chr2	238768186
			HDAC4	chr2	240076709
			MGC16025	chr2	240117153
			LOC150935	chr2	240684553
			OR6B2	chr2	240972330
			TCF15	chr20	590910
			SRXN1	chr20	656823
			SLC52A3	chr20	749228
			FAM110A	chr20	816710
			FAM110A	chr20	825284
			ANGPT4	chr20	896960
			SNPH	chr20	1246959
			NSFL1C	chr20	1448337
			SIRPG	chr20	1638425
			LOC100289473	chr20	1760392
			TGM3	chr20	2276612
			TGM6	chr20	2361553
			ZNF343	chr20	2505165
			TMC2	chr20	2517252
			TMC2	chr20	2539101
			EBF4	chr20	2673523
			CPXM1	chr20	2781292
			PTPRA	chr20	2967410
			ADAM33	chr20	3662738
			SMOX	chr20	4152356
			PRND	chr20	4705197
			SLC23A2	chr20	4990939
			CDS2	chr20	5156747
			LINC00654	chr20	5485242
			CHGB	chr20	5891973
			FERMT1	chr20	6104191
			PLCB4	chr20	9049700
			PLCB4	chr20	9198036
			PLCB4	chr20	9288446
			LAMP5	chr20	9495004
			AX747070	chr20	9751753
			PAK7	chr20	9819687
			LOC339593	chr20	11254031
			Mir_584	chr20	16336617
			OTOR	chr20	16729002
			BFSP1	chr20	17512013
			DSTN	chr20	17577342
			C20orf78	chr20	18810839
			SLC24A3	chr20	19193289
			RIN2	chr20	19867164
			RIN2	chr20	19870209
			RIN2	chr20	19915742
			XRN2	chr20	21362357
			NKX2-2	chr20	21494664
			Nkx2_2as	chr20	21595615
			CR627206	chr20	22263124
			AK055550	chr20	22665514
			CD93	chr20	23066977
			CST13P	chr20	23499782
			CST1	chr20	23731574
			CST2	chr20	23807312
			SYNDIG1	chr20	24449834
			ACSS1	chr20	25038818
			BX648489	chr20	25834657
			FRG1B	chr20	29624034
			MLLT10P1	chr20	29638138
			DEFB118	chr20	29956420
			DEFB121	chr20	30000641
			DEFB123	chr20	30028410
			DEFB124	chr20	30060816
			REM1	chr20	30063104
			ID1	chr20	30193085
			MIR3193	chr20	30194988
			FOXS1	chr20	30433420
			TTLL9	chr20	30467629
			XKR7	chr20	30555804
			DNMT3B	chr20	31379406
			BPIFA2	chr20	31755959
			ACTL10	chr20	32254303
			AL122050	chr20	33299315
			MYH7B	chr20	33565434
			EPB41L1	chr20	34680631
			EPB41L1	chr20	34700257
			DLGAP4	chr20	34995447
			HV531014	chr20	36789847
			KIAA1755	chr20	36851546
			BPI	chr20	36932551
			ADIG	chr20	37209837
			ARHGAP40	chr20	37230576
			PPP1R16B	chr20	37434347
			Metazoa_SRP	chr20	37501410
			ZHX3	chr20	39833706
			ZHX3	chr20	39900896
			EMILIN3	chr20	39995498
			PTPRT	chr20	40828037
			PTPRT	chr20	41818557
			Metazoa_SRP	chr20	41850845
			L3MBTL1	chr20	42159608
			GTSF1L	chr20	42355642
			TOX2	chr20	42667643
			AK098303	chr20	42742643
			JPH2	chr20	42816218
			C20orf62	chr20	43093984
			WFDC5	chr20	43743813
			TRNA_Pseudo	chr20	43951000
			MMP9	chr20	44637546
			SLC12A5	chr20	44650328
			SLC12A5	chr20	44657820
			NCOA5	chr20	44708591
			CD40	chr20	44746905
			CDH22	chr20	44849488
			ZNF334	chr20	45135444
			SLC13A3	chr20	45192254
			EYA2	chr20	45523262
			EYA2	chr20	45606873
			EYA2	chr20	45618639
			AK055386	chr20	47983826
			KCNB1	chr20	48099183
			KCNB1	chr20	48100490
			PTGIS	chr20	48184707
			SNAI1	chr20	48599512
			TRNA_Leu	chr20	48952423
			ATP9A	chr20	50314042
			BCAS1	chr20	52645511
			MC3R	chr20	54823787
			FAM209A	chr20	55099784
			GCNT7	chr20	55100981
			FAM209B	chr20	55108301
			ZBP1	chr20	56195632
			GNAS-AS1	chr20	57425958
			GNAS	chr20	57472494
			AK310046	chr20	57573051
			PHACTR3	chr20	58152563
			PHACTR3	chr20	58179602
			PHACTR3	chr20	58251715
			PHACTR3	chr20	58296264
			PHACTR3	chr20	58411066
			AK097866	chr20	60294804
			AK126744	chr20	60807015
			OSBPL2	chr20	60854169
			C20orf166	chr20	61147659
			C20orf166-AS1	chr20	61148768
			NTSR1	chr20	61340188
			COL9A3	chr20	61448413
			DIDO1	chr20	61545758
			HAR1A	chr20	61732643
			HAR1B	chr20	61733671
			MIR124-3	chr20	61809851
			BIRC7	chr20	61867275
			MIR3196	chr20	61870130
			COL20A1	chr20	61924537
			COL20A1	chr20	61937364
			CHRNA4	chr20	61991051
			CHRNA4	chr20	61992748
			CHRNA4	chr20	62009489
			AK056267	chr20	62026961
			KCNQ2	chr20	62033370
			KCNQ2	chr20	62103993
			EEF1A2	chr20	62130668
			SOX18	chr20	62680979
			OPRL1	chr20	62724040
			NPBWR2	chr20	62738184
			MYT1	chr20	62783143
			MYT1	chr20	62795826
			MYT1	chr20	62838946
			DQ579288	chr21	9690070
			Mir_548	chr21	11052015
			POTED	chr21	14982497
			LIPI	chr21	15579254
			LOC388813	chr21	16015428
			LINC00478	chr21	17566698
			C21orf37	chr21	18811207
			LINC00320	chr21	22175426
			AK124194	chr21	25801053
			LOC339622	chr21	26212863
			MIR155	chr21	26946291
			JAM2	chr21	27011593
			APP	chr21	27342862
			CYYR1	chr21	27945581
			MIR4759	chr21	28326279
			ADAMTS5	chr21	28339439
			LINC00314	chr21	29385681
			BC047600	chr21	29600986
			MAP3K7CL	chr21	30517899
			KRTAP6-1	chr21	31986223
			KRTAP8-1	chr21	32185570
			C21orf62	chr21	34166732
			C21orf62	chr21	34186053
			IL10RB	chr21	34640232
			LINC00310	chr21	35552977
			KCNE1	chr21	35828107
			RCAN1	chr21	35899261
			Mir_562	chr21	35989242
			RUNX1	chr21	36253010
			RUNX1	chr21	36260987
			MIR802	chr21	37093012
			SETD4	chr21	37451687
			CLDN14	chr21	37948867
			TTC3	chr21	38458089
			DSCR9	chr21	38580803
[truncated: 1,222 more rows]
